# Supplementary material for: cis sequence effects on gene expression
Source: BMC Genomics. 2007 Aug 29;8:296. doi: 10.1186/1471-2164-8-296 (PMC2077339; doi:10.1186/1471-2164-8-296)
Supplement: Additional file 1 — Illumina probes targeting 697 cancer research candidate genes [file 1471-2164-8-296-S1.csv]

ProbeID	Gid	Transcript	Accession	Symbol	Type	Start	Probe_Sequence	Definition	Ontology	Synonym
3381	GI_4503068	GI_4503068	NM_001315.1	MAPK14	A	987	GTGGGATGCATAATGGCCGAGCTGTTGACTGGAAGAACATTGTTTCCTGG	Homo sapiens mitogen-activated protein kinase 14 (MAPK14), transcript variant 1, mRNA.	go_component: cytoplasm [goid 0005737] [evidence ISS]; go_component: nucleus [goid 0005634] [evidence ISS]; go_function: MAP kinase kinase activity [goid 0004708] [evidence TAS] [pmid 10706854]; go_function: MAP kinase activity [goid 0004707] [evidence IEA] [pmid 10857861]; go_function: protein kinase activity [goid 0004672] [evidence E] [pmid 7997261]; go_function: cAMP-dependent protein kinase …	RK;p38;EXIP;Mxi2;CSBP1;CSBP2;CSPB1;PRKM14;PRKM15;SAPK2A;p38ALPHA
3153	GI_33519457	GI_33519457	NM_182763.1	MCL1	A	3566	TGCAGTCCTCTAGTGTTTCATGTACATTCTGTGGGGGGTGAACACCTTGG	Homo sapiens myeloid cell leukemia sequence 1 (BCL2-related) (MCL1), transcript variant 2, mRNA.	go_process: apoptotic program [goid 0008632] [evidence P] [pmid 7682708]; go_process: heat shock response [goid 0006951] [evidence P] [pmid 8790944]; go_process: development [goid 0007275] [evidence P] [pmid 8790944]	TM;EAT;MCL1L;MCL1S;MGC1839
1753	GI_6382059	GI_6382059	NM_005158.2	ABL2	A	3297	ATTTGCCTTCCGAGAGGCTGTGAGCAAACTGGAACTCAGCCTGCAGGAGC	Homo sapiens v-abl Abelson murine leukemia viral oncogene homolog 2 (arg, Abelson-related gene) (ABL2), transcript variant a, mRNA.	go_component: cytoplasm [goid 0005737] [evidence NR]; go_function: protein kinase activity [goid 0004672] [evidence P] [pmid 2198571]; go_function: protein-tyrosine kinase activity [goid 0004713] [evidence IEA]; go_function: ATP binding [goid 0005524] [evidence IEA]; go_function: transferase activity [goid 0016740] [evidence IEA]; go_process: signal transduction [goid 0007165] [evidence P] [pmid …	ARG;ABLL
1307	GI_6466451	GI_6466451	NM_000754.2	COMT	A	822	GTGGCCTGCTGCGGAAGGGGACAGTGCTACTGGCTGACAACGTGATCTGC	Homo sapiens catechol-O-methyltransferase (COMT), transcript variant MB-COMT, mRNA.	go_component: microsome [goid 0005792] [evidence TAS] [pmid 1707278]; go_component: soluble fraction [goid 0005625] [evidence TAS] [pmid 1707278]; go_component: peripheral plasma membrane protein [goid 0000157] [evidence P] [pmid 1707278]; go_component: integral to membrane [goid 0016021] [evidence IEA]; go_function: O-methyltransferase activity [goid 0008171] [evidence TAS] [pmid 1707278]; go_fu…
3253	GI_7669472	GI_7669472	NM_015840.1	ADAR	A	6133	GAGTCACACAGGACAGAGGAGGCAGAGCTTCTGCCCACTGTTATCTTCAC	Homo sapiens adenosine deaminase, RNA-specific (ADAR), transcript variant ADAR-b, mRNA.	go_component: nucleus [goid 0005634] [evidence E] [pmid 7862132]; go_function: double-stranded RNA adenosine deaminase activity [goid 0003726] [evidence E] [pmid 9020165]; go_process: antimicrobial humoral response (sensu Invertebrata) [goid 0006960] [evidence P] [pmid 7618288]	DSH;ADAR1;DRADA;DSRAD
5736	GI_14916489	GI_14916489	NM_032976.1	CASP10	A	1219	CCCATTCGGGAGATCATGTCTCACTTCACAGCCCTGCAGTGCCCTAGACT	Homo sapiens caspase 10, apoptosis-related cysteine protease (CASP10), transcript variant C, mRNA.	go_function: caspase-10 activity [goid 0004206] [evidence TAS] [pmid 10412980]; go_function: caspase activity [goid 0004199] [evidence TAS] [pmid 8755496]; go_function: cysteine-type peptidase activity [goid 0008234] [evidence IEA]; go_function: apoptosis regulator activity [goid 0016329] [evidence IEA]; go_function: hydrolase activity [goid 0016787] [evidence IEA]; go_process: induction of apopt…	MCH4;ALPS2;FLICE2
1765	GI_39995057	GI_39995057	NM_001224.3	CASP2	A	3821	CATCTCCCATGGTCCCTAGCAAAATGCTAGGCCTGTAGTAGTCAAGGTGC	Homo sapiens caspase 2, apoptosis-related cysteine protease (neural precursor cell expressed, developmentally down-regulated 2) (CASP2), transcript variant 2, mRNA.	go_function: caspase-2 activity [goid 0004202] [evidence E] [pmid 8087842]; go_process: apoptotic program [goid 0008632] [evidence E] [pmid 8087842]; go_process: proteolysis and peptidolysis [goid 0006508] [evidence P] [pmid 8087842]	ICH1;NEDD2;CASP-2;ICH-1L;ICH-1L/1S
1370	GI_11038638	GI_11038638	NM_004327.2	BCR	A	4562	GAGTCCAGGCCTGACCCTGGGAGACAGGGTGAAGGGAGTGATTTTTATGA	Homo sapiens breakpoint cluster region (BCR), transcript variant 1, mRNA.	go_function: protein serine/threonine kinase activity [goid 0004674] [evidence E] [pmid 1657398]; go_function: GTPase activator activity [goid 0005096] [evidence E] [pmid 1903516]; go_process: protein amino acid phosphorylation [goid 0006468] [evidence E] [pmid 1657398]; go_process: oncogenesis [goid 0007048] [evidence P] [pmid 1903516]; go_process: signal transduction [goid 0007165] [evidence P]…	ALL;CML;PHL;BCR1;D22S11;D22S662
4151	GI_17318560	GI_17318560	NM_057182.1	CCNE1	A	1281	CCTGCTCCACGTTCTCTTCTGTCTGTTGCAGCGGAGGCGTGCGTTTGCTT	Homo sapiens cyclin E1 (CCNE1), transcript variant 2, mRNA.	go_component: nucleus [goid 0005634] [evidence NAS]; go_function: cyclin-dependent protein kinase, intrinsic regulator activity [goid 0016538] [evidence IEA]; go_process: G1/S transition of mitotic cell cycle [goid 0000082] [evidence NAS] [pmid 8207080]; go_process: cytokinesis [goid 0016288] [evidence IEA]; go_process: regulation of cell cycle [goid 0000074] [evidence IEA]; go_process: cytokines…	CCNE
987	GI_17738295	GI_17738295	NM_058196.1	CDKN2A	A	388	TGCCGCGGAAGGTCCCTCAGACATCCCCGATTGAAAGAACCAGAGAGGCT	Homo sapiens cyclin-dependent kinase inhibitor 2A (melanoma, p16, inhibits CDK4) (CDKN2A), transcript variant 2, mRNA.	go_component: nucleus [goid 0005634] [evidence NR]; go_function: cyclin-dependent protein kinase inhibitor activity [goid 0004861] [evidence E] [pmid 7972006]; go_function: tumor suppressor [goid 0008181] [evidence E] [pmid 7972006]; go_process: cell cycle checkpoint [goid 0000075] [evidence E] [pmid 7972006]; go_process: cell cycle arrest [goid 0007050] [evidence E] [pmid 7972006]; go_process: n…	ARF;MLM;P16;p14;p19;CMM2;INK4;MTS1;TP16;CDK4I;CDKN2;INK4a;p14ARF;p16INK4
2840	GI_17986269	GI_17986269	NM_016574.2	DRD2	A	2132	CCTGCTGCCTTCTGACGGCCCTGCAATGTATCCCTTCTCACAGCACATGC	Homo sapiens dopamine receptor D2 (DRD2), transcript variant 2, mRNA.	go_component: intermediate filament [goid 0005882] [evidence TAS] [pmid 2531656]; go_component: obsolete [goid 0008370] [evidence E]; go_component: integral to plasma membrane [goid 0005887] [evidence TAS] [pmid 8824240]; go_component: plasma membrane [goid 0005886] [evidence E]; go_function: dopamine receptor activity [goid 0004952] [evidence TAS] [pmid 10051231]; go_function: transmembrane rece…	D2R;D2DR
6062	GI_15011925	GI_15011925	NM_033018.1	PCTK1	A	2585	GGACACAGCCCCTATTTGGAACCCTGATCATCACCAGACCCTGGGATTGG	Homo sapiens PCTAIRE protein kinase 1 (PCTK1), transcript variant 2, mRNA.	go_function: protein serine/threonine kinase activity [goid 0004674] [evidence P] [pmid 1437147]; go_function: protein kinase activity [goid 0004672] [evidence NR]; go_process: protein amino acid phosphorylation [goid 0006468] [evidence P] [pmid 1437147]; go_process: regulation of cell cycle [goid 0000074] [evidence P] [pmid 1437147]	PCTAIRE1;PCTGAIRE
4247	GI_15208655	GI_15208655	NM_033023.1	PDGFA	A	2330	AAGCCATTTTGAAAGAACTATGCGTCAACCAATCGTACGCCGTCCCTGCG	Homo sapiens platelet-derived growth factor alpha polypeptide (PDGFA), transcript variant 2, mRNA.	go_component: extracellular space [goid 0005615] [evidence NR]; go_component: membrane [goid 0016020] [evidence IEA]; go_component: nucleus [goid 0005634] [evidence IEA]; go_function: platelet-derived growth factor receptor binding [goid 0005161] [evidence NR]; go_function: growth factor activity [goid 0008083] [evidence IEA]; go_function: DNA binding [goid 0003677] [evidence IEA]; go_process: ce…	PDGF1
2143	GI_15718703	GI_15718703	NM_001228.2	CASP8	A	798	GGGTCATCCTGGGAGAAGGAAAGTTGGACATCCTGAAAAGAGTCTGTGCC	Homo sapiens caspase 8, apoptosis-related cysteine protease (CASP8), transcript variant A, mRNA.	go_component: cytoskeleton [goid 0005856] [evidence TAS] [pmid 10891503]; go_component: mitochondrion [goid 0005739] [evidence TAS] [pmid 10891503]; go_function: caspase-8 activity [goid 0004205] [evidence TAS] [pmid 8681376]; go_function: cysteine-type peptidase activity [goid 0008234] [evidence TAS] [pmid 8681376]; go_function: caspase activity [goid 0004199] [evidence IEA]; go_function: apopto…	MACH;MCH5;FLICE
1449	GI_7669472	GI_7669472	NM_015840.1	ADAR	A	6069	ATCTGCTGGAAACGAGCCGTGTCAGATCGCACATCCCTGCGCCCCCATGC	Homo sapiens adenosine deaminase, RNA-specific (ADAR), transcript variant ADAR-b, mRNA.	go_component: nucleus [goid 0005634] [evidence E] [pmid 7862132]; go_function: double-stranded RNA adenosine deaminase activity [goid 0003726] [evidence E] [pmid 9020165]; go_process: antimicrobial humoral response (sensu Invertebrata) [goid 0006960] [evidence P] [pmid 7618288]	DSH;ADAR1;DRADA;DSRAD
1262	GI_24497557	GI_24497557	NM_152739.2	HOXA9	A	1890	CCGCCATTGGGCTACTGTAGATTTGTATCCTTGATGAATCTGGGGTTTCC	Homo sapiens homeo box A9 (HOXA9), transcript variant 1, mRNA.	go_process: oncogenesis [goid 0007048] [evidence P]; go_process: development [goid 0007275] [evidence P] [pmid 8563754]	ABD-B;HOX1G;HOX1.7;MGC1934
2941	GI_24497557	GI_24497557	NM_152739.2	HOXA9	A	1744	GCACCAGACGAACAGTGAGGAAATTCGGAGCTATACATATGTGCAGAAGG	Homo sapiens homeo box A9 (HOXA9), transcript variant 1, mRNA.	go_process: oncogenesis [goid 0007048] [evidence P]; go_process: development [goid 0007275] [evidence P] [pmid 8563754]	ABD-B;HOX1G;HOX1.7;MGC1934
3541	GI_16936529	GI_16936529	NM_052827.1	CDK2	A	2015	GTGGGTGGATTTGTTGCCATGTGCACCTTGGGGTTTTGTAATGACAGTGC	Homo sapiens cyclin-dependent kinase 2 (CDK2), transcript variant 2, mRNA.	go_component: cytoplasm [goid 0005737] [evidence E]; go_component: nucleus [goid 0005634] [evidence E]; go_function: cyclin-dependent protein kinase activity [goid 0004693] [evidence E] [pmid 1653904]; go_function: protein kinase activity [goid 0004672] [evidence E] [pmid 8601310]; go_process: regulation of DNA replication [goid 0006275] [evidence E]; go_process: G2/M transition of mitotic cell c…	p33(CDK2)
3295	GI_27894316	GI_27894316	NM_173841.1	IL1RN	A	1588	AGACTTGTATGAAAGATGGCTGTGCCTCTGCCTGTCTCCCCCACCGGGCT	Homo sapiens interleukin 1 receptor antagonist (IL1RN), transcript variant 2, mRNA.	go_component: extracellular space [goid 0005615] [evidence P] [pmid 1385987]; go_component: intracellular [goid 0005622] [evidence NR]; go_function: interleukin-1 receptor antagonist activity [goid 0005152] [evidence E] [pmid 2139180]; go_process: inflammatory response [goid 0006954] [evidence NR]	IRAP;IL1F3;IL1RA;ICIL-1RA;MGC10430
2216	GI_38202216	GI_38202216	NM_198291.1	SRC	A	3696	ACCCAAGTCTTCTCCCGTCCATTCCAGTCAAATCTGGGCTCACTCACCCC	Homo sapiens v-src sarcoma (Schmidt-Ruppin A-2) viral oncogene homolog (avian) (SRC), transcript variant 2, mRNA.	go_function: protein-tyrosine kinase activity [goid 0004713] [evidence TAS] [pmid 9020193]; go_function: SH3/SH2 adaptor protein activity [goid 0005070] [evidence TAS] [pmid 9020193]; go_function: protein binding [goid 0005515] [evidence TAS] [pmid 9924018]; go_function: protein kinase activity [goid 0004672] [evidence P]; go_function: ATP binding [goid 0005524] [evidence IEA]; go_function: trans…	ASV;SRC1;c-SRC;p60-Src
5854	GI_5360211	GI_5360211	NM_005890.1	GAS7	A	2392	ATCCCCCAGATGGCTCTGTCTTCTTGTGTATGGCAGGGCTGGGACTGCTG	Homo sapiens growth arrest-specific 7 (GAS7), transcript variant b, mRNA.	go_component: kinesin complex [goid 0005871] [evidence IEA]; go_function: transcription factor activity [goid 0003700] [evidence TAS] [pmid 9736752]; go_process: cell cycle arrest [goid 0007050] [evidence TAS] [pmid 9736752]; go_process: cell growth and/or maintenance [goid 0008151] [evidence IEA]; go_process: development [goid 0007275] [evidence IEA]; go_process: neurogenesis [goid 0007399] [evi…	KIAA0394
2439	GI_19924134	GI_19924134	NM_133487.1	RAD51	A	1590	GTCTTAAAGCATTTCAGGCCAGTGTGGTGTCTTGCGCCTGTACTCCCAGC	Homo sapiens RAD51 homolog (RecA homolog, E. coli) (S. cerevisiae) (RAD51), transcript variant 2, mRNA.	go_component: nucleus [goid 0005634] [evidence TAS] [pmid 8358431]; go_function: adenosinetriphosphatase activity [goid 0004002] [evidence NR]; go_function: DNA binding [goid 0003677] [evidence P] [pmid 8358431]; go_function: DNA dependent ATPase activity [goid 0008094] [evidence IEA]; go_function: damaged DNA binding [goid 0003684] [evidence IEA]; go_function: nucleotide binding [goid 0000166] […	RECA;HRAD51;RAD51A;HsRad51
3842	GI_23510363	GI_23510363	NM_153048.1	FYN	A	1528	TTGTCCCAGAGGCTGCCCCACCCCTCCCCATTAGCTTTCAATTCCGTAGC	Homo sapiens FYN oncogene related to SRC, FGR, YES (FYN), transcript variant 3, mRNA.	go_function: protein-tyrosine kinase activity [goid 0004713] [evidence P]; go_process: learning [goid 0007612] [evidence P]; go_process: protein kinase cascade [goid 0007243] [evidence E]; go_process: protein amino acid phosphorylation [goid 0006468] [evidence P] [pmid 3526330]; go_process: feeding behavior [goid 0007631] [evidence E]	SLK;SYN;MGC45350
147	GI_29294638	GI_29294638	NM_002402.2	MEST	A	2065	CCTCAGTGGTTAGAAGCATGTCTCTCTTGAGCTACAGTAGAGGGGAAGGG	Homo sapiens mesoderm specific transcript homolog (mouse) (MEST), transcript variant 1, mRNA.	go_function: epoxide hydrolase activity [goid 0004301] [evidence IEA]; go_function: hydrolase activity [goid 0016787] [evidence IEA]; go_process: mesoderm development [goid 0007498] [evidence E] [pmid 9158153]; go_process: response to toxin [goid 0009636] [evidence IEA]; go_process: xenobiotic metabolism [goid 0006805] [evidence IEA]; go_process: aromatic compound catabolism [goid 0019439] [evide…	PEG1;MGC8703
5052	GI_17978494	GI_17978494	NM_078467.1	CDKN1A	A	2163	GGGCAGGGACCACACCCTGTACTGTTCTGTGTCTTTCACAGCTCCTCCCA	Homo sapiens cyclin-dependent kinase inhibitor 1A (p21, Cip1) (CDKN1A), transcript variant 2, mRNA.	go_component: nucleus [goid 0005634] [evidence E]; go_function: cyclin-dependent protein kinase inhibitor activity [goid 0004861] [evidence E] [pmid 8242751]; go_function: cell cycle regulator [goid 0003750] [evidence E]; go_function: tumor suppressor [goid 0008181] [evidence E] [pmid 8242752]; go_function: protein kinase activity [goid 0004672] [evidence NR]; go_process: induction of apoptosis b…	P21;CIP1;SDI1;WAF1;CAP20;CDKN1;MDA-6
1312	GI_4505680	GI_4505680	NM_002608.1	PDGFB	A	3068	CTCTTGCCCGCACCCCTCCCTGCTTGCACACTTCCCCATCTTTGATCCTT	Homo sapiens platelet-derived growth factor beta polypeptide (simian sarcoma viral (v-sis) oncogene homolog) (PDGFB), transcript variant 1, mRNA.	go_component: membrane [goid 0016020] [evidence IEA]; go_component: extracellular [goid 0005576] [evidence NAS] [pmid 1661670]; go_function: platelet-derived growth factor receptor binding [goid 0005161] [evidence NAS] [pmid 1661670]; go_function: growth factor activity [goid 0008083] [evidence IEA]; go_process: response to wounding [goid 0009611] [evidence NAS] [pmid 1661670]; go_process: cell p…	SIS;SSV;PDGF2;c-sis
2893	GI_8400707	GI_8400707	NM_005206.2	CRK	A	1133	CTCTCAGGCAGTGCAAATCACCCTGTGGAAAACCGATGGACAGGAAGGAG	Homo sapiens v-crk sarcoma virus CT10 oncogene homolog (avian) (CRK), transcript variant I, mRNA.	go_component: cytoplasm [goid 0005737] [evidence TAS] [pmid 10748058]; go_component: nucleus [goid 0005634] [evidence TAS] [pmid 10748058]; go_function: SH3/SH2 adaptor protein activity [goid 0005070] [evidence NR]; go_process: actin cytoskeleton reorganization [goid 0007012] [evidence TAS] [pmid 10748058]; go_process: oncogenesis [goid 0007048] [evidence TAS] [pmid 1630456]; go_process: cell mot…	CRKII
2192	GI_4506430	GI_4506430	NM_002890.1	RASA1	A	4109	GTGCTACCCCTTTGATTATGCAGACAACCTCATCAGCTGCCTAACTTATC	Homo sapiens RAS p21 protein activator (GTPase activating protein) 1 (RASA1), transcript variant 1, mRNA.	go_function: Ras GTPase activator activity [goid 0005099] [evidence TAS] [pmid 2188736]; go_function: GTPase activator activity [goid 0005096] [evidence NR]; go_process: cell growth and/or maintenance [goid 0008151] [evidence IEA]; go_process: intracellular signaling cascade [goid 0007242] [evidence IEA]	GAP;PKWS;RASA;CMAVM;RASGAP;p120GAP
3990	GI_13186262	GI_13186262	NM_022974.1	FGFR2	A	1153	CAACCATGCGGTGGCTGAAAAACGGGAAGGAGTTTAAGCAGGAGCATCGC	Homo sapiens fibroblast growth factor receptor 2 (bacteria-expressed kinase, keratinocyte growth factor receptor, craniofacial dysostosis 1, Crouzon syndrome, Pfeiffer syndrome, Jackson-Weiss syndrome) (FGFR2), transcript variant 7, mRNA.		BEK;JWS;CEK3;CFD1;ECT1;KGFR;TK14;TK25;BFR-1;K-SAM
2436	GI_27437047	GI_27437047	NM_000759.2	CSF3	A	1346	TTGCTGGACGGGGACTGGGGATGTGGGAGGGAGCAGACAGGAGGAATCAT	Homo sapiens colony stimulating factor 3 (granulocyte) (CSF3), transcript variant 1, mRNA.	go_component: extracellular space [goid 0005615] [evidence E] [pmid 2420009]; go_function: granulocyte colony-stimulating factor receptor binding [goid 0005130] [evidence E] [pmid 2420009]; go_process: positive regulation of cell proliferation [goid 0008284] [evidence E] [pmid 2420009]; go_process: cell surface receptor linked signal transduction [goid 0007166] [evidence NR]; go_process: cellular…	GCSF;G-CSF;MGC45931
1151	GI_33239450	GI_33239450	NM_182649.1	PCNA	A	927	GCGGATATGGGACACTTAAAATACTACTTGGCTCCCAAGATCGAGGATGA	Homo sapiens proliferating cell nuclear antigen (PCNA), transcript variant 2, mRNA.	go_component: delta-DNA polymerase cofactor complex [goid 0005660] [evidence TAS] [pmid 2565339]; go_component: nucleus [goid 0005634] [evidence NR]; go_function: proliferating cell nuclear antigen [goid 0003892] [evidence TAS]; go_function: DNA binding [goid 0003677] [evidence NR]; go_function: DNA polymerase processivity factor activity [goid 0030337] [evidence IEA]; go_process: DNA replication…	MGC8367
5291	GI_27886610	GI_27886610	NM_002821.3	PTK7	A	3894	GGACACAGCAAGTGAGTCCTCCCCACTCTGGGCTTGTGCACACTGACCCA	Homo sapiens PTK7 protein tyrosine kinase 7 (PTK7), transcript variant PTK7-1, mRNA.	go_component: proteoglycan integral to plasma membrane [goid 0005888] [evidence P] [pmid 7478540]; go_component: plasma membrane [goid 0005886] [evidence P] [pmid 7478540]; go_function: transmembrane receptor protein tyrosine kinase activity [goid 0004714] [evidence P] [pmid 8882711]; go_function: receptor activity [goid 0004872] [evidence NR]; go_process: signal transduction [goid 0007165] [evid…	CCK4
754	GI_27886610	GI_27886610	NM_002821.3	PTK7	A	3764	GGGGAGGGCTAGGCTTGGGATGAGCTGGGTTTGTGGGGAGTTCCTTAATA	Homo sapiens PTK7 protein tyrosine kinase 7 (PTK7), transcript variant PTK7-1, mRNA.	go_component: proteoglycan integral to plasma membrane [goid 0005888] [evidence P] [pmid 7478540]; go_component: plasma membrane [goid 0005886] [evidence P] [pmid 7478540]; go_function: transmembrane receptor protein tyrosine kinase activity [goid 0004714] [evidence P] [pmid 8882711]; go_function: receptor activity [goid 0004872] [evidence NR]; go_process: signal transduction [goid 0007165] [evid…	CCK4
4149	GI_40805874	GI_40805874	NM_199356.1	THPO	A	1554	GCCTTCCAACGCCCCCATCCCCTTTACTATCATTCTCAGTGGGACTCTGA	Homo sapiens thrombopoietin (myeloproliferative leukemia virus oncogene ligand, megakaryocyte growth and development factor) (THPO), transcript variant 3, mRNA.	go_component: extracellular [goid 0005576] [evidence IEA]; go_function: growth factor activity [goid 0008083] [evidence TAS] [pmid 8202159]; go_function: hormone activity [goid 0005179] [evidence IEA]; go_function: cytokine activity [goid 0005125] [evidence IEA]; go_process: development [goid 0007275] [evidence TAS] [pmid 8202159]; go_process: cell proliferation [goid 0008283] [evidence TAS] [pmi…	ML;TPO;MGDF;MKCSF;MPLLG
858	GI_20143955	GI_20143955	NM_134423.1	RAD52	A	2736	CCTTGGGGATGGGACCCAAGTCTGAACGTGGAATTCACCTGTGTTTCGTG	Homo sapiens RAD52 homolog (S. cerevisiae) (RAD52), transcript variant gamma, mRNA.	go_component: nucleus [goid 0005634] [evidence P] [pmid 7774919]; go_function: DNA binding [goid 0003677] [evidence P] [pmid 7774919]; go_process: mitotic recombination [goid 0006312] [evidence P] [pmid 7774919]; go_process: meiotic recombination [goid 0007131] [evidence P] [pmid 7774919]; go_process: double-strand break repair [goid 0006302] [evidence P] [pmid 7774919]
2208	GI_20143955	GI_20143955	NM_134423.1	RAD52	A	2892	TAAACTGTTGTATGCCTGGTGCTTTGCGACTTGTCACACGAGGTCACGTG	Homo sapiens RAD52 homolog (S. cerevisiae) (RAD52), transcript variant gamma, mRNA.	go_component: nucleus [goid 0005634] [evidence P] [pmid 7774919]; go_function: DNA binding [goid 0003677] [evidence P] [pmid 7774919]; go_process: mitotic recombination [goid 0006312] [evidence P] [pmid 7774919]; go_process: meiotic recombination [goid 0007131] [evidence P] [pmid 7774919]; go_process: double-strand break repair [goid 0006302] [evidence P] [pmid 7774919]
3283	GI_17981698	GI_17981698	NM_078626.1	CDKN2C	A	900	CAAACGGGGCTGGGGGAGCCACAAATCTTCAATAAACGTGGGGAGGGCTC	Homo sapiens cyclin-dependent kinase inhibitor 2C (p18, inhibits CDK4) (CDKN2C), transcript variant 2, mRNA.	go_component: cytoplasm [goid 0005737] [evidence TAS] [pmid 8001816]; go_component: nucleus [goid 0005634] [evidence NR]; go_function: cyclin-dependent protein kinase inhibitor activity [goid 0004861] [evidence TAS] [pmid 8001816]; go_function: tumor suppressor [goid 0008181] [evidence TAS] [pmid 8840966]; go_process: cell cycle arrest [goid 0007050] [evidence TAS] [pmid 8001816]; go_process: neg…	p18;INK4C;p18-INK4C
208	GI_20143928	GI_20143928	NM_012415.2	RAD54B	A	2660	TCCACATCACCAGAAATCTAACTCCCTGAAACCTCTTTCTATGTCCCAGC	Homo sapiens RAD54B homolog (RAD54B), transcript variant 1, mRNA.	go_function: DNA helicase activity [goid 0003678] [evidence TAS] [pmid 10362364]; go_function: RNA helicase activity [goid 0003724] [evidence TAS] [pmid 10362364]; go_function: ATP binding [goid 0005524] [evidence IEA]; go_function: ATP dependent helicase activity [goid 0008026] [evidence IEA]; go_function: hydrolase activity [goid 0016787] [evidence IEA]; go_function: DNA binding [goid 0003677] …
731	GI_18765744	GI_18765744	NM_030582.2	COL18A1	A	5571	CCTAGGAAACCCATATCCTTACCCTCCTTGGGACTGAAGGGGAACCCCGG	Homo sapiens collagen, type XVIII, alpha 1 (COL18A1), transcript variant 1, mRNA.	go_component: collagen [goid 0005581] [evidence TAS] [pmid 10942434]; go_component: microfibril [goid 0001527] [evidence IEA]; go_function: tumor suppressor [goid 0008181] [evidence TAS]; go_function: extracellular matrix structural constituent [goid 0005201] [evidence IEA]; go_function: cell adhesion molecule activity [goid 0005194] [evidence IEA]; go_process: negative regulation of cell prolife…	KNO
5321	GI_22027617	GI_22027617	NM_145725.1	TRAF3	A	2112	GAACCGGTCTGTCTTCACTGAGGTCCTCGCGCTCAGAAAAGGACCTTGTG	Homo sapiens TNF receptor-associated factor 3 (TRAF3), transcript variant 1, mRNA.	go_component: kinesin complex [goid 0005871] [evidence IEA]; go_function: signal transducer activity [goid 0004871] [evidence TAS] [pmid 7533327]; go_function: zinc ion binding [goid 0008270] [evidence IEA]; go_function: astacin activity [goid 0008533] [evidence IEA]; go_process: induction of apoptosis [goid 0006917] [evidence TAS] [pmid 10799510]; go_process: signal transduction [goid 0007165] […	LAP1;CAP-1;CRAF1;CD40bp
3284	GI_40353732	GI_40353732	NM_002520.4	NPM1	A	920	GCTTCCGGATGACTGACCAAGAGGCTATTCAAGATCTCTGGCAGTGGAGG	Homo sapiens nucleophosmin (nucleolar phosphoprotein B23, numatrin) (NPM1), mRNA.	go_component: nucleolus [goid 0005730] [evidence NR]	B23;NPM
931	GI_22027623	GI_22027623	NM_145751.1	TRAF4	A	857	TGGCCCCTGTGGGGAACAGGTCTTGGGGTCATGAAGGGCTGGAAACAAGT	Homo sapiens TNF receptor-associated factor 4 (TRAF4), transcript variant 2, mRNA.	go_component: nucleus [goid 0005634] [evidence IEA] [pmid 7592751]; go_function: DNA binding [goid 0003677] [evidence P] [pmid 7592751]; go_function: zinc ion binding [goid 0008270] [evidence IEA]; go_process: signal transduction [goid 0007165] [evidence P] [pmid 7592751]; go_process: development [goid 0007275] [evidence IEA]; go_process: apoptosis [goid 0006915] [evidence IEA]	CART1;MLN62;RNF83
5573	GI_21618337	GI_21618337	NM_003150.2	STAT3	A	2895	CTCCTGGTGCCTGCGGCATCCTTCTGCCTGTTTCTGTAAGCAAATGCCAC	Homo sapiens signal transducer and activator of transcription 3 (acute-phase response factor) (STAT3), transcript variant 2, mRNA.	go_component: cytoplasm [goid 0005737] [evidence E] [pmid 7512451]; go_component: nucleus [goid 0005634] [evidence E] [pmid 7512451]; go_function: hematopoietin/interferon-class (D200-domain) cytokine receptor signal transducer activity [goid 0005062] [evidence E] [pmid 7512451]; go_function: transcription factor activity [goid 0003700] [evidence E]; go_process: JAK-STAT cascade [goid 0007259] [e…	APRF
1824	GI_15431329	GI_15431329	NM_033293.1	CASP1	A	867	TTTGAGCAGCCAGATGGTAGAGCGCAGATGCCCACCACTGAAAGAGTGAC	Homo sapiens caspase 1, apoptosis-related cysteine protease (interleukin 1, beta, convertase) (CASP1), transcript variant gamma, mRNA.	go_component: intracellular [goid 0005622] [evidence IEA]; go_function: thiol protease [goid 0004220] [evidence E] [pmid 1373520]; go_function: caspase-1 activity [goid 0004201] [evidence TAS] [pmid 10353249]; go_function: caspase activator activity [goid 0008656] [evidence TAS] [pmid 10799503]; go_function: caspase activity [goid 0004199] [evidence IEA]; go_function: cysteine-type peptidase acti…	ICE;P45;IL1BC
1055	GI_20336334	GI_20336334	NM_138578.1	BCL2L1	A	2308	AGCGTGTCTGTATTTATGTGTGAGGAGCTGCTGGCTTGCAGTGCGCGTGC	Homo sapiens BCL2-like 1 (BCL2L1), nuclear gene encoding mitochondrial protein, transcript variant 1, mRNA.	go_component: integral to membrane [goid 0016021] [evidence IEA]; go_component: mitochondrion [goid 0005739] [evidence TAS] [pmid 10365962]; go_function: apoptosis inhibitor activity [goid 0008189] [evidence TAS] [pmid 10802717]; go_process: apoptotic mitochondrial changes [goid 0008637] [evidence TAS] [pmid 9393856]; go_process: negative regulation of survival gene products [goid 0008634] [evide…	BCLX;BCL2L;Bcl-X;bcl-xL;bcl-xS;BCL-XL/S
2421	GI_15147349	GI_15147349	NM_033165.1	FGF8	A	810	GCCAGACCGCAGAGAGGCTCATCCTGTAGGGCACCCAAAACTCAAGCAAG	Homo sapiens fibroblast growth factor 8 (androgen-induced) (FGF8), transcript variant A, mRNA.	go_component: cellular_component unknown [goid 0008372] [evidence NAS]; go_component: extracellular space [goid 0005615] [evidence NR]; go_function: fibroblast growth factor receptor ligand [goid 0005162] [evidence P] [pmid 8595889]; go_function: growth factor activity [goid 0008083] [evidence NAS]; go_process: gastrulation [goid 0007369] [evidence TAS] [pmid 8700553]; go_process: embryogenesis a…	AIGF;HBGF-8
5669	GI_13435352	GI_13435352	NM_024003.1	L1CAM	A	4073	TGGCCCGAAAGGGTCTCCGAAATGCTGTCTTTCTTGCTCCCTGACTGGGG	Homo sapiens L1 cell adhesion molecule (hydrocephalus, stenosis of aqueduct of Sylvius 1, MASA (mental retardation, aphasia, shuffling gait and adducted thumbs) syndrome, spastic paraplegia 1) (L1CAM), transcript variant 2, mRNA.	go_component: integral to membrane [goid 0016021] [evidence IEA]; go_function: cell adhesion molecule activity [goid 0005194] [evidence IEA]; go_process: cell adhesion [goid 0007155] [evidence NR] [pmid 7920659]; go_process: neurogenesis [goid 0007399] [evidence TAS] [pmid 1769655]; go_process: development [goid 0007275] [evidence IEA]	S10;HSAS;MASA;MIC5;SPG1;CAML1;CD171;HSAS1;N-CAML1
2291	GI_16933527	GI_16933527	NM_057157.1	CYP26A1	A	1599	CCAGTCCCACCGTGTATCCTGTGGACAATCTCCCTGCAAGATTCACCCAT	Homo sapiens cytochrome P450, family 26, subfamily A, polypeptide 1 (CYP26A1), transcript variant 2, mRNA.	go_component: membrane [goid 0016020] [evidence IEA]; go_component: microsome [goid 0005792] [evidence IEA]; go_component: endoplasmic reticulum [goid 0005783] [evidence IEA]; go_function: retinoic acid 4-hydroxylase activity [goid 0008401] [evidence TAS] [pmid 9228017]; go_function: cytochrome P450 activity [goid 0015034] [evidence TAS] [pmid 9228017]; go_function: electron transporter activity …	CP26;CYP26;P450RAI;P450RAI1
2230	GI_6382057	GI_6382057	NM_007313.1	ABL1	A	5305	CCTGTGGTGGCTCCCCCTCTGCTTCTCGGGGTCCAGTGCATTTTGTTTCT	Homo sapiens v-abl Abelson murine leukemia viral oncogene homolog 1 (ABL1), transcript variant b, mRNA.	go_component: nucleus [goid 0005634] [evidence NR]; go_function: protein-tyrosine kinase activity [goid 0004713] [evidence TAS] [pmid 10391249]; go_function: DNA binding [goid 0003677] [evidence NR]; go_function: ATP binding [goid 0005524] [evidence IEA]; go_function: transferase activity [goid 0016740] [evidence IEA]; go_process: S-specific transcription in mitotic cell cycle [goid 0000115] [evi…	ABL;JTK7;p150;c-ABL;v-abl
1032	GI_23238215	GI_23238215	NM_152831.1	ACE	A	1664	GACCCAGGGGCCAAGTTCCACATTCCTTCTAGCGTGCCTTACATCAGGTA	Homo sapiens angiotensin I converting enzyme (peptidyl-dipeptidase A) 1 (ACE), transcript variant 3, mRNA.	go_component: soluble fraction [goid 0005625] [evidence E] [pmid 1328889]; go_component: membrane fraction [goid 0005624] [evidence P] [pmid 2849100]; go_component: plasma membrane [goid 0005886] [evidence E]; go_function: peptidyl-dipeptidase activity [goid 0008241] [evidence NR]; go_process: regulation of blood pressure [goid 0008217] [evidence P] [pmid 1328889]; go_process: circulation [goid 0…	DCP;ACE1;DCP1;CD143;MGC26566
5009	GI_29171749	GI_29171749	NM_177435.1	PPARD	A	1134	CATGCTGGCCTCTATCGTCAACAAGGACGGGCTGCTGGTAGCCAACGGCA	Homo sapiens peroxisome proliferative activated receptor, delta (PPARD), transcript variant 2, mRNA.	go_component: nucleus [goid 0005634] [evidence TAS] [pmid 1333051]; go_function: steroid hormone receptor activity [goid 0003707] [evidence TAS] [pmid 1333051]; go_function: transcription factor activity [goid 0003700] [evidence TAS] [pmid 1333051]; go_function: translation regulator activity [goid 0045182] [evidence IEA]; go_process: lipid metabolism [goid 0006629] [evidence TAS] [pmid 1333051];…	FAAR;NUC1;NUCI;NR1C2;NUCII;PPARB;MGC3931;PPAR-beta
2254	GI_34304369	GI_34304369	NM_183041.1	DTNBP1	A	920	TGGACATGCTGGAGCAGATGGACCTGATGGACATATCGGACCAGGAGGCC	Homo sapiens dystrobrevin binding protein 1 (DTNBP1), transcript variant 3, mRNA.		SDY;My031;FLJ30031;MGC20210;DKFZP564K192
2062	GI_18860854	GI_18860854	NM_130803.1	MEN1	A	3069	TGCAGAGGGGTTAGGAGTGGGTGACAAGAGCCTGATCTCTTCCTGTTTTG	Homo sapiens multiple endocrine neoplasia I (MEN1), transcript variant e1E, mRNA.	go_component: nucleus [goid 0005634] [evidence E]; go_function: protein binding [goid 0005515] [evidence E]; go_function: tumor suppressor [goid 0008181] [evidence P]; go_process: regulation of transcription, DNA-dependent [goid 0006355] [evidence E]; go_process: negative regulation of transcription from Pol II promoter [goid 0000122] [evidence E]	MEAI;SCG2
3453	GI_14591901	GI_14591901	NM_032941.1	RECQL	A	2033	ACTATGCAAGTGACAAAGTCCACGCAGAACTCTTTCAGGGCTGAATCGTC	Homo sapiens RecQ protein-like (DNA helicase Q1-like) (RECQL), transcript variant 2, mRNA.	go_component: nucleus [goid 0005634] [evidence TAS] [pmid 7961977]; go_function: DNA helicase activity [goid 0003678] [evidence P] [pmid 7527136]; go_function: ATP dependent DNA helicase activity [goid 0004003] [evidence TAS] [pmid 7961977]; go_function: adenosinetriphosphatase activity [goid 0004002] [evidence P] [pmid 7527136]; go_function: ATP binding [goid 0005524] [evidence IEA]; go_function…	RecQ1;RECQL1
4325	GI_13186248	GI_13186248	NM_023111.1	FGFR1	A	1254	CAAATGCCCTTCCAGTGGGACCCCAAACCCCACACTGCGCTGGTTGAAAA	Homo sapiens fibroblast growth factor receptor 1 (fms-related tyrosine kinase 2, Pfeiffer syndrome) (FGFR1), transcript variant 9, mRNA.	go_component: integral to plasma membrane [goid 0005887] [evidence E]; go_function: fibroblast growth factor receptor activity [goid 0005007] [evidence E]; go_process: FGF receptor signaling pathway [goid 0008543] [evidence E]; go_process: MAPKKK cascade [goid 0000165] [evidence E]; go_process: skeletal development [goid 0001501] [evidence E]; go_process: oncogenesis [goid 0007048] [evidence E]	H2;H3;H4;H5;CEK;FLG;FLT2;KAL2;BFGFR;C-FGR;N-SAM;FLJ14326
4305	GI_21704262	GI_21704262	NM_145112.1	MAX	A	191	CGAGGTGGAGAGCGACGCTGACAAACGGGCTCATCATAATGCACTGGAAC	Homo sapiens MAX protein (MAX), transcript variant 2, mRNA.	go_function: transcription cofactor activity [goid 0003712] [evidence E] [pmid 8425218]; go_function: transcription co-activator activity [goid 0003713] [evidence E] [pmid 2006410]; go_function: transcription factor activity [goid 0003700] [evidence E] [pmid 2006410]; go_process: oncogenesis [goid 0007048] [evidence NR]; go_process: transcription from Pol II promoter [goid 0006366] [evidence E] […	MGC10775;MGC11225;MGC18164;MGC34679;MGC36767
2708	GI_21704262	GI_21704262	NM_145112.1	MAX	A	260	CAAAGACAGCTTTCACAGTTTGCGGGACTCAGTCCCATCACTCCAAGGAG	Homo sapiens MAX protein (MAX), transcript variant 2, mRNA.	go_function: transcription cofactor activity [goid 0003712] [evidence E] [pmid 8425218]; go_function: transcription co-activator activity [goid 0003713] [evidence E] [pmid 2006410]; go_function: transcription factor activity [goid 0003700] [evidence E] [pmid 2006410]; go_process: oncogenesis [goid 0007048] [evidence NR]; go_process: transcription from Pol II promoter [goid 0006366] [evidence E] […	MGC10775;MGC11225;MGC18164;MGC34679;MGC36767
442	GI_27437046	GI_27437046	NM_000760.2	CSF3R	A	2879	GACCAGATCATGCTCCATCCAGCCCCACCCAATGGCCTTTTGTGCTTGTT	Homo sapiens colony stimulating factor 3 receptor (granulocyte) (CSF3R), transcript variant 1, mRNA.	go_component: integral to plasma membrane [goid 0005887] [evidence TAS] [pmid 7542747]; go_function: receptor activity [goid 0004872] [evidence TAS] [pmid 7542747]; go_function: hematopoietin/interferon-class (D200-domain) cytokine receptor activity [goid 0004896] [evidence IEA]; go_function: cell adhesion molecule activity [goid 0005194] [evidence IEA]; go_process: defense response [goid 0006952…	CD114;GCSFR
1985	GI_7657065	GI_7657065	NM_004449.2	ERG	A	1158	CCCGGAGTCATCTCTGTACAAGTACCCCTCAGACCTCCCGTACATGGGCT	Homo sapiens v-ets erythroblastosis virus E26 oncogene like (avian) (ERG), transcript variant 2, mRNA.	go_component: nucleus [goid 0005634] [evidence TAS] [pmid 8502479]; go_function: DNA binding [goid 0003677] [evidence E]; go_function: signal transducer activity [goid 0004871] [evidence TAS] [pmid 8502479]; go_function: transcription factor activity [goid 0003700] [evidence IEA]; go_process: protein amino acid phosphorylation [goid 0006468] [evidence TAS] [pmid 8502479]; go_process: oncogenesis …
3028	GI_21536465	GI_21536465	NM_021913.2	AXL	A	4813	CCCAACTGTGGGGGTGTGCCCCCTTCAAGCCTGTGCAATGCATTAGGGAT	Homo sapiens AXL receptor tyrosine kinase (AXL), transcript variant 1, mRNA.	go_component: integral to plasma membrane [goid 0005887] [evidence TAS] [pmid 1656220]; go_function: transmembrane receptor protein tyrosine kinase activity [goid 0004714] [evidence TAS] [pmid 1656220]; go_function: ATP binding [goid 0005524] [evidence IEA]; go_function: receptor activity [goid 0004872] [evidence IEA]; go_function: transferase activity [goid 0016740] [evidence IEA]; go_process: s…	UFO
2829	GI_6552302	GI_6552302	NM_007296.1	BRCA1	A	6531	CAAGATCATACCACGGCACTCCAGCCTGGGTGACAGTGAGACTGTGGCTC	Homo sapiens breast cancer 1, early onset (BRCA1), transcript variant BRCA1a', mRNA.	go_component: transcription factor complex [goid 0005667] [evidence E] [pmid 9662397]; go_component: secretory vesicle [goid 0005803] [evidence E]; go_component: extracellular space [goid 0005615] [evidence E]; go_component: nucleus [goid 0005634] [evidence E]; go_function: protein binding [goid 0005515] [evidence E] [pmid 10910365]; go_function: tumor suppressor [goid 0008181] [evidence E] [pmid…	PSCP;RNF53
764	GI_11641414	GI_11641414	NM_021874.1	CDC25B	A	2812	AACCCTGGGGCCTGACTGCTCAGAACTTGCTGCTGTCTTGTTGCGGATGG	Homo sapiens cell division cycle 25B (CDC25B), transcript variant 4, mRNA.	go_function: protein tyrosine phosphatase activity [goid 0004725] [evidence E] [pmid 1836978]; go_process: positive regulation of cell proliferation [goid 0008284] [evidence P] [pmid 8276402]; go_process: mitosis [goid 0007067] [evidence E] [pmid 1836978]; go_process: regulation of cell cycle [goid 0000074] [evidence P] [pmid 1836978]
4102	GI_6382059	GI_6382059	NM_005158.2	ABL2	A	3231	CACTGGACACCAGCTGCTTGACTACTGCTCAGGCTATGTGGACTGCATCC	Homo sapiens v-abl Abelson murine leukemia viral oncogene homolog 2 (arg, Abelson-related gene) (ABL2), transcript variant a, mRNA.	go_component: cytoplasm [goid 0005737] [evidence NR]; go_function: protein kinase activity [goid 0004672] [evidence P] [pmid 2198571]; go_function: protein-tyrosine kinase activity [goid 0004713] [evidence IEA]; go_function: ATP binding [goid 0005524] [evidence IEA]; go_function: transferase activity [goid 0016740] [evidence IEA]; go_process: signal transduction [goid 0007165] [evidence P] [pmid …	ARG;ABLL
5452	GI_23065546	GI_23065546	NM_146421.1	GSTM1	A	483	GAAGCGGCCATGGTTTGCAGGAAACAAGGGCTTGGAGAAGATCTCTGCCT	Homo sapiens glutathione S-transferase M1 (GSTM1), transcript variant 2, mRNA.	go_component: cytoplasm [goid 0005737] [evidence NR]; go_function: glutathione transferase activity [goid 0004364] [evidence P] [pmid 8403204]; go_function: tumor suppressor [goid 0008181] [evidence P] [pmid 8403204]	MU;H-B;GST1;GTH4;GTM1;MU-1;GSTM1-1;MGC26563;GSTM1a-1a;GSTM1b-1b
2753	GI_14734600	GI_14734600	XM_001607.2	GADD45A	A	889	TGATGCCAAGGGGCTGAGTGAGTTCAACTACATGTTCTGGGGGCCCGGAG	Homo sapiens growth arrest and DNA-damage-inducible, alpha (GADD45A), mRNA.		DDIT1;GADD45
3704	GI_9845514	GI_9845514	NM_002961.2	S100A4	A	255	GGACAGCAACAGGGACAACGAGGTGGACTTCCAAGAGTACTGTGTCTTCC	Homo sapiens S100 calcium binding protein A4 (calcium protein, calvasculin, metastasin, murine placental homolog) (S100A4), transcript variant 1, mRNA.	go_function: calcium ion binding [goid 0005509] [evidence TAS] [pmid 8204608]; go_process: invasive growth [goid 0007125] [evidence NR]	42A;18A2;CAPL;MTS1;P9KA;PEL98
4270	GI_14702165	GI_14702165	NM_000930.2	PLAT	A	2177	CATGCCACCCTGTTTTCAGCTAAAGCCCAACCTCCTGACCTGTCACCGTG	Homo sapiens plasminogen activator, tissue (PLAT), transcript variant 1, mRNA.	go_function: t-plasminogen activator activity [goid 0004296] [evidence E] [pmid 2838384]; go_process: proteolysis and peptidolysis [goid 0006508] [evidence E]; go_process: blood coagulation [goid 0007596] [evidence E]; go_process: protein modification [goid 0006464] [evidence E]	TPA;T-PA
4101	GI_6031175	GI_6031175	NM_006881.1	MDM2	A	1104	CGCACCATTCTCCTGCCTCAGCCTCCCAATTAGCTTGGCCTACAGTCATC	Homo sapiens Mdm2, transformed 3T3 cell double minute 2, p53 binding protein (mouse) (MDM2), transcript variant MDM2d, mRNA.	go_process: negative regulation of cell proliferation [goid 0008285] [evidence E] [pmid 7791904]; go_process: oncogenesis [goid 0007048] [evidence NR]	hdm2
3340	GI_6031175	GI_6031175	NM_006881.1	MDM2	A	1027	CCGAGTCTTGCTCTGTTACCCAGGCTGGAGTGCAGTGGGTGATCTTGGCT	Homo sapiens Mdm2, transformed 3T3 cell double minute 2, p53 binding protein (mouse) (MDM2), transcript variant MDM2d, mRNA.	go_process: negative regulation of cell proliferation [goid 0008285] [evidence E] [pmid 7791904]; go_process: oncogenesis [goid 0007048] [evidence NR]	hdm2
2265	GI_16905525	GI_16905525	NM_033657.1	DAP3	A	1300	AAAAGAGCTGCTGTTCCTAAGTAACGCGAACCCCTCGCTGCTGGAGCGGC	Homo sapiens death associated protein 3 (DAP3), nuclear gene encoding mitochondrial protein, transcript variant 1, mRNA.	go_component: mitochondrial ribosome [goid 0005761] [evidence IEA]; go_component: small ribosomal subunit [goid 0015935] [evidence IEA]; go_component: mitochondrion [goid 0005739] [evidence IEA]; go_function: structural constituent of ribosome [goid 0003735] [evidence IEA]; go_process: induction of apoptosis by extracellular signals [goid 0008624] [evidence TAS] [pmid 7499268]; go_process: apopto…	DAP-3;MRPS29;MRP-S29;bMRP-10
720	GI_9961247	GI_9961247	NM_018833.1	TAP2	A	1774	TTATGGGCTGCAGAGCTGCGAAGATGATAAGGTGATGGCGGCTGCCCAGG	Homo sapiens transporter 2, ATP-binding cassette, sub-family B (MDR/TAP) (TAP2), transcript variant 2, mRNA.	go_component: membrane fraction [goid 0005624] [evidence P] [pmid 1946428]; go_component: integral to plasma membrane [goid 0005887] [evidence P] [pmid 1946428]; go_function: peptide transporter activity [goid 0015197] [evidence P] [pmid 1946428]; go_function: ATP-binding cassette (ABC) transporter activity [goid 0004009] [evidence P] [pmid 1946428]; go_process: peptide transport [goid 0015833] […	APT2;PSF2;ABC18;ABCB3;RING11;D6S217E
1250	GI_7108337	GI_7108337	NM_013406.1	DHPS	A	807	CAGACGGCTCGCTGGGCGACATGATCTTCTTCCATTCCTACAAGAACCCG	Homo sapiens deoxyhypusine synthase (DHPS), transcript variant 2, mRNA.	go_function: deoxyhypusine synthase activity [goid 0004171] [evidence TAS] [pmid 8549832]; go_function: transferase activity [goid 0016740] [evidence IEA]; go_process: positive regulation of cell proliferation [goid 0008284] [evidence TAS] [pmid 8549832]; go_process: protein biosynthesis [goid 0006412] [evidence TAS] [pmid 7673224]; go_process: hypusine biosynthesis from peptidyl-lysine [goid 000…
2818	GI_28373098	GI_28373098	NM_175052.1	SIAT8D	A	648	GACAGGCGCCGGACACTAAACATTTCTCATGATCTACATAGCCTCCTACC	Homo sapiens sialyltransferase 8D (alpha-2, 8-polysialyltransferase) (SIAT8D), transcript variant 2, mRNA.	go_component: Golgi apparatus [goid 0005794] [evidence IEA]; go_component: integral to membrane [goid 0016021] [evidence IEA]; go_function: sialyltransferase activity [goid 0008373] [evidence TAS] [pmid 10766765]; go_function: transferase activity, transferring glycosyl groups [goid 0016757] [evidence IEA]; go_process: oligosaccharide metabolism [goid 0009311] [evidence TAS] [pmid 10766765]; go_p…	PST;PST1;MGC34450;MGC61459;ST8SIA-IV
1269	GI_16950612	GI_16950612	NM_053026.1	MYLK	A	5600	GCTCATTGTGGAAACGATGGAGGAAGGTGAAGGGGAAGGGGAAGAGGAAG	Homo sapiens myosin, light polypeptide kinase (MYLK), transcript variant 2, mRNA.	go_function: myosin-light-chain kinase activity [goid 0004687] [evidence P] [pmid 8575746]; go_function: signal transducer activity [goid 0004871] [evidence NR]; go_process: protein amino acid phosphorylation [goid 0006468] [evidence P] [pmid 8575746]	KRP;MLCK;MLCK108;MLCK210;FLJ12216
4248	GI_16950612	GI_16950612	NM_053026.1	MYLK	A	5521	GTGATGTTTGCGGGGATGACGATGCCAAGTACACCTGCAAGGCTGTCAAC	Homo sapiens myosin, light polypeptide kinase (MYLK), transcript variant 2, mRNA.	go_function: myosin-light-chain kinase activity [goid 0004687] [evidence P] [pmid 8575746]; go_function: signal transducer activity [goid 0004871] [evidence NR]; go_process: protein amino acid phosphorylation [goid 0006468] [evidence P] [pmid 8575746]	KRP;MLCK;MLCK108;MLCK210;FLJ12216
1267	GI_6633800	GI_6633800	NM_007329.1	DMBT1	A	7386	GACCCCTGACTCGGGGACTTGGGATGTTCCTCTTGGTGTCATATTCCAAC	Homo sapiens deleted in malignant brain tumors 1 (DMBT1), transcript variant 2, mRNA.	go_function: tumor suppressor [goid 0008181] [evidence P] [pmid 9288095]	GP340
1775	GI_18641369	GI_18641369	NM_005962.2	MXI1	A	2244	CTACAGGCAGTCTCTCTCTTCCTCACAGTCCCACTGTGCAGGTGCTATTG	Homo sapiens MAX interacting protein 1 (MXI1), transcript variant 1, mRNA.	go_component: nucleus [goid 0005634] [evidence P] [pmid 8425219]; go_function: transcription factor binding, cytoplasmic sequestering [goid 0003719] [evidence P] [pmid 8425219]; go_function: transcription co-repressor activity [goid 0003714] [evidence E] [pmid 8425219]; go_function: tumor suppressor [goid 0008181] [evidence E]; go_function: DNA binding [goid 0003677] [evidence E] [pmid 8425219]; …	MAD2;MXD2
2440	GI_13124874	GI_13124874	NM_022844.1	MYH11	A	6729	TCCCCCTCTCCTGGTTTCCACACCTCAGACACGCACAGTTCACCAAGTGC	Homo sapiens myosin, heavy polypeptide 11, smooth muscle (MYH11), transcript variant SM2, mRNA.	go_component: muscle myosin [goid 0005859] [evidence TAS] [pmid 7684189]; go_component: striated muscle thick filament [goid 0005863] [evidence IEA]; go_component: kinesin complex [goid 0005871] [evidence IEA]; go_component: myosin [goid 0016459] [evidence IEA]; go_function: actin binding [goid 0003779] [evidence IEA]; go_function: ATP binding [goid 0005524] [evidence IEA]; go_function: motor act…	SMHC;SMMHC
5397	GI_13124874	GI_13124874	NM_022844.1	MYH11	A	6651	CCGCCGGCCCCCACTCCCAATTCATTCCCTAACCTGCAAACCTTTCCAAC	Homo sapiens myosin, heavy polypeptide 11, smooth muscle (MYH11), transcript variant SM2, mRNA.	go_component: muscle myosin [goid 0005859] [evidence TAS] [pmid 7684189]; go_component: striated muscle thick filament [goid 0005863] [evidence IEA]; go_component: kinesin complex [goid 0005871] [evidence IEA]; go_component: myosin [goid 0016459] [evidence IEA]; go_function: actin binding [goid 0003779] [evidence IEA]; go_function: ATP binding [goid 0005524] [evidence IEA]; go_function: motor act…	SMHC;SMMHC
2760	GI_13259498	GI_13259498	NM_023000.1	RBBP1	A	3737	CTCTACCTTCCCAGCAGTTTGCTGCCATGGACATAAATCCCCAAACCCTG	Homo sapiens retinoblastoma binding protein 1 (RBBP1), transcript variant 2, mRNA.	go_component: chromatin [goid 0005717] [evidence IEA]; go_component: nucleus [goid 0005634] [evidence TAS] [pmid 8414517]; go_component: chromatin [goid 0000785] [evidence IEA]; go_function: protein binding [goid 0005515] [evidence TAS] [pmid 1857421]; go_function: transcription factor activity [goid 0003700] [evidence TAS] [pmid 8414517]; go_function: chromatin binding [goid 0003682] [evidence I…	RBP1;RBP-1
5057	GI_15011925	GI_15011925	NM_033018.1	PCTK1	A	2851	GGGCCCTGCCAGGAACTGACCAGCTCAGCGAGGAGCCATAATGTGCATAT	Homo sapiens PCTAIRE protein kinase 1 (PCTK1), transcript variant 2, mRNA.	go_function: protein serine/threonine kinase activity [goid 0004674] [evidence P] [pmid 1437147]; go_function: protein kinase activity [goid 0004672] [evidence NR]; go_process: protein amino acid phosphorylation [goid 0006468] [evidence P] [pmid 1437147]; go_process: regulation of cell cycle [goid 0000074] [evidence P] [pmid 1437147]	PCTAIRE1;PCTGAIRE
5806	GI_21614510	GI_21614510	NM_004113.3	FGF12	A	2446	CCTCAAACCTTGCCATTGGTTGCCGTATTTCAAGGTCAATATAGTTTCCC	Homo sapiens fibroblast growth factor 12 (FGF12), transcript variant 2, mRNA.	go_component: extracellular space [goid 0005615] [evidence P]; go_component: nucleus [goid 0005634] [evidence E] [pmid 8790420]; go_function: growth factor activity [goid 0008083] [evidence P] [pmid 8790420]; go_process: heart development [goid 0007507] [evidence P]; go_process: signal transduction [goid 0007165] [evidence P] [pmid 8790420]; go_process: neurogenesis [goid 0007399] [evidence P] [p…	FHF1;FGF12B
1983	GI_31657135	GI_31657135	NM_181446.1	FSHR	A	1852	GGACAGAAACTTCATCCACTGTCCACAACACCCATCCAAGGAATGGCCAC	Homo sapiens follicle stimulating hormone receptor (FSHR), transcript variant 2, mRNA.	go_component: integral to membrane [goid 0016021] [evidence TAS] [pmid 9020851]; go_component: plasma membrane [goid 0005886] [evidence TAS] [pmid 10715554]; go_function: follicle stimulating hormone receptor activity [goid 0004963] [evidence TAS] [pmid 9020851]; go_process: female gonad development [goid 0008585] [evidence TAS] [pmid 7553856]; go_process: gonad development [goid 0008406] [eviden…	LGR1;ODG1;FSHRO
744	GI_31657135	GI_31657135	NM_181446.1	FSHR	A	1721	GGTTCTGTTTCACCCCATCAACTCCTGTGCCAACCCCTTCCTCTATGCCA	Homo sapiens follicle stimulating hormone receptor (FSHR), transcript variant 2, mRNA.	go_component: integral to membrane [goid 0016021] [evidence TAS] [pmid 9020851]; go_component: plasma membrane [goid 0005886] [evidence TAS] [pmid 10715554]; go_function: follicle stimulating hormone receptor activity [goid 0004963] [evidence TAS] [pmid 9020851]; go_process: female gonad development [goid 0008585] [evidence TAS] [pmid 7553856]; go_process: gonad development [goid 0008406] [eviden…	LGR1;ODG1;FSHRO
1623	GI_16357471	GI_16357471	NM_044472.1	CDC42	A	279	GCAGGGCAAGAGGATTATGACAGATTACGACCGCTGAGTTATCCACAAAC	Homo sapiens cell division cycle 42 (GTP binding protein, 25kDa) (CDC42), transcript variant 2, mRNA.	go_component: filopodium [goid 0030175] [evidence NAS]; go_function: Rho small monomeric GTPase activity [goid 0003931] [evidence NAS]; go_function: GTP binding [goid 0005525] [evidence IEA]; go_process: actin filament organization [goid 0007015] [evidence NAS]; go_process: small GTPase mediated signal transduction [goid 0007264] [evidence IEA]	G25K;CDC42Hs
3877	GI_14670386	GI_14670386	NM_004322.2	BAD	A	1064	CCCCGCGATGCCCTGGGGGCCGTGCTCACTACCAAATGTTAATAAAGCCC	Homo sapiens BCL2-antagonist of cell death (BAD), transcript variant 1, mRNA.	go_component: mitochondrial outer membrane [goid 0005741] [evidence NAS]; go_component: cytoplasm [goid 0005737] [evidence NAS]; go_component: nucleus [goid 0005634] [evidence IEA]; go_function: protein binding [goid 0005515] [evidence NAS]; go_function: DNA binding [goid 0003677] [evidence IEA]; go_process: apoptotic program [goid 0008632] [evidence TAS] [pmid 7834748]; go_process: induction of …	BBC2;BCL2L8
1559	GI_28329418	GI_28329418	NM_175635.1	CBFA2T1	A	2758	GCCTGCAGTTAATTAGCATTCTGGCAGTTTTGACATCAGCCAGCTGCCCT	Homo sapiens core-binding factor, runt domain, alpha subunit 2; translocated to, 1; cyclin D-related (CBFA2T1), transcript variant 3, mRNA.	go_component: nucleus [goid 0005634] [evidence IEA]; go_function: transcription factor activity [goid 0003700] [evidence TAS] [pmid 9618262]; go_process: energy pathways [goid 0006091] [evidence TAS] [pmid 9618262]; go_process: cell growth and/or maintenance [goid 0008151] [evidence IEA]; go_process: regulation of transcription, DNA-dependent [goid 0006355] [evidence IEA]	CDR;ETO;MTG8;AML1T1;ZMYND2;MGC2796
4317	GI_32483360	GI_32483360	NM_181868.1	APAF1	A	6649	GGAGGATTCCTTGAGCCCTGGAGTTTGAGTCCAGCCTGGGTGACATAGCA	Homo sapiens apoptotic protease activating factor (APAF1), transcript variant 4, mRNA.	go_component: cytosol [goid 0005829] [evidence TAS] [pmid 9267021]; go_component: intracellular [goid 0005622] [evidence IEA]; go_component: cellular_component unknown [goid 0008372] [evidence ND]; go_function: caspase activator activity [goid 0008656] [evidence TAS] [pmid 9267021]; go_function: ATP binding [goid 0005524] [evidence IEA]; go_function: apoptosis regulator activity [goid 0016329] [e…	CED4
113	GI_21264358	GI_21264358	NM_139125.1	MASP1	A	1302	GGAGTCTGGATGAATAAAGTATTGGGGAGAAGCCTACCCACCTGCCTTCC	Homo sapiens mannan-binding lectin serine protease 1 (C4/C2 activating component of Ra-reactive factor) (MASP1), transcript variant 2, mRNA.	go_function: serine-type endopeptidase activity [goid 0004252] [evidence P] [pmid 8018603]; go_process: complement activation [goid 0006956] [evidence P] [pmid 8240317]	MASP;RaRF;CRARF;PRSS5;CRARF1
5741	GI_20809251	GI_20809251	NM_022561.2	GH1	A	293	CGACACAAACTCACACAACGATGACGCACTACTCAAGAACTACGGGCTGC	Homo sapiens growth hormone 1 (GH1), transcript variant 4, mRNA.	go_function: peptide hormone [goid 0005180] [evidence P]; go_process: signal transduction [goid 0007165] [evidence P]	GH;GHN;GH-N
2322	GI_19528648	GI_19528648	NM_001202.2	BMP4	A	1680	AGTAGAGGGATGTGGGTGCCGCTGAGATCAGGCAGTCCTTGAGGATAGAC	Homo sapiens bone morphogenetic protein 4 (BMP4), transcript variant 1, mRNA.	go_function: signal transducer activity [goid 0004871] [evidence TAS] [pmid 9804553]; go_function: cytokine activity [goid 0005125] [evidence IEA]; go_function: growth factor activity [goid 0008083] [evidence IEA]; go_process: mesoderm development [goid 0007498] [evidence TAS] [pmid 9804553]; go_process: skeletal development [goid 0001501] [evidence NR]; go_process: growth [goid 0040007] [evidenc…	ZYME;BMP2B;BMP2B1
1777	GI_16936532	GI_16936532	NM_052984.1	CDK4	A	776	AATCCGGAGTGAGCAATGGAGTGGCTGCCATGGAAGGAAGAAAAGCTGCC	Homo sapiens cyclin-dependent kinase 4 (CDK4), transcript variant 2, mRNA.	go_function: cyclin-dependent protein kinase activity [goid 0004693] [evidence E]; go_process: G1/S transition of mitotic cell cycle [goid 0000082] [evidence E]; go_process: oncogenesis [goid 0007048] [evidence E] [pmid 7652577]; go_process: regulation of cell cycle [goid 0000074] [evidence E] [pmid 7652577]; go_process: cell proliferation [goid 0008283] [evidence E]	CMM3;PSK-J3;MGC14458
1339	GI_19743853	GI_19743853	NM_133507.1	DCN	A	377	CAGCCATCCACCTTCAGATGTGTCTACGTGCGCTCTGCCATTCAACTCGG	Homo sapiens decorin (DCN), transcript variant E, mRNA.	go_component: extracellular matrix [goid 0005578] [evidence NR]; go_function: chondroitin sulfate/dermatan sulfate proteoglycan [goid 0005205] [evidence NR]; go_process: histogenesis and organogenesis [goid 0007397] [evidence TAS] [pmid 7961765]; go_process: organogenesis [goid 0009887] [evidence TAS]	PG40;PGII;PGS2;DSPG2;SLRR1B
4300	GI_4885424	GI_4885424	NM_005343.1	HRAS	A	283	CAGTACAGGGAGCAGATCAAACGGGTGAAGGACTCGGATGACGTGCCCAT	Homo sapiens v-Ha-ras Harvey rat sarcoma viral oncogene homolog (HRAS), mRNA.	go_component: peripheral plasma membrane protein [goid 0000157] [evidence E]; go_component: cytoplasm [goid 0005737] [evidence E]; go_component: plasma membrane [goid 0005886] [evidence E]; go_function: GTPase activity [goid 0003924] [evidence NR]; go_process: chemotaxis [goid 0006935] [evidence E]; go_process: histogenesis and organogenesis [goid 0007397] [evidence P]; go_process: cell surface r…	HRAS1;RASH1
861	GI_17981695	GI_17981695	NM_078487.1	CDKN2B	A	2280	GATGGCTCGTGGGATGTCCTACTATCACTGAACAAACTAAAGGTGCACTG	Homo sapiens cyclin-dependent kinase inhibitor 2B (p15, inhibits CDK4) (CDKN2B), transcript variant 2, mRNA.	go_function: cyclin-dependent protein kinase inhibitor activity [goid 0004861] [evidence E] [pmid 8078588]; go_function: tumor suppressor [goid 0008181] [evidence E] [pmid 8153634]; go_process: cell cycle arrest [goid 0007050] [evidence E] [pmid 8078588]; go_process: negative regulation of cell proliferation [goid 0008285] [evidence E] [pmid 8078588]; go_process: regulation of CDK activity [goid …	P15;MTS2;TP15;INK4B
2127	GI_21040323	GI_21040323	NM_001706.2	BCL6	A	3306	ATGGGCGAGCGTGCACCATCCCTTTTTGAAGTGTAGGCAGACACAGGGAC	Homo sapiens B-cell CLL/lymphoma 6 (zinc finger protein 51) (BCL6), transcript variant 1, mRNA.	go_component: nucleus [goid 0005634] [evidence IEA]; go_component: mediator complex [goid 0000119] [evidence NR]; go_function: transcription factor activity [goid 0003700] [evidence NR] [pmid 9171827]; go_function: protein binding [goid 0005515] [evidence IEA]; go_function: translation regulator activity [goid 0045182] [evidence IEA]; go_process: positive regulation of cell proliferation [goid 00…	BCL5;LAZ3;BCL6A;ZNF51;ZBTB27
889	GI_21040323	GI_21040323	NM_001706.2	BCL6	A	3429	ACTACTCCGGAGACAGGGTTTGGCTGTGTCTAAACTGCATTACCGCGTTG	Homo sapiens B-cell CLL/lymphoma 6 (zinc finger protein 51) (BCL6), transcript variant 1, mRNA.	go_component: nucleus [goid 0005634] [evidence IEA]; go_component: mediator complex [goid 0000119] [evidence NR]; go_function: transcription factor activity [goid 0003700] [evidence NR] [pmid 9171827]; go_function: protein binding [goid 0005515] [evidence IEA]; go_function: translation regulator activity [goid 0045182] [evidence IEA]; go_process: positive regulation of cell proliferation [goid 00…	BCL5;LAZ3;BCL6A;ZNF51;ZBTB27
1617	GI_38201662	GI_38201662	NM_198217.1	ING1	A	1974	TCAGACCCTGGGTCAGGAAATTACTGCCCACTTGTCAAGTTCAGCCCACC	Homo sapiens inhibitor of growth family, member 1 (ING1), transcript variant 3, mRNA.	go_function: tumor suppressor [goid 0008181] [evidence P] [pmid 8944021]; go_process: negative regulation of cell proliferation [goid 0008285] [evidence E] [pmid 8944021]	p33ING1
4215	GI_16306531	GI_16306531	NM_001797.2	CDH11	A	3199	GAAAGGACAACAGTTCTGAGCTGTAATTTCGCCTTAAACTCTGGACACTC	Homo sapiens cadherin 11, type 2, OB-cadherin (osteoblast) (CDH11), transcript variant 1, mRNA.	go_component: integral to membrane [goid 0016021] [evidence NAS]; go_function: calcium-dependent cell adhesion molecule activity [goid 0008014] [evidence E] [pmid 8163513]; go_function: calcium ion binding [goid 0005509] [evidence IEA]; go_function: cell adhesion molecule activity [goid 0005194] [evidence IEA]; go_process: skeletal development [goid 0001501] [evidence P] [pmid 8163513]; go_proces…	OB;CAD11;CDHOB;OSF-4
1178	GI_14110380	GI_14110380	NM_031862.1	M17S2	A	4056	GCCTAGAACAGGAAGAGGCAGCTGGTGTTCTGCAAAACTTGGACAGGGGC	Homo sapiens membrane component, chromosome 17, surface marker 2 (ovarian carcinoma antigen CA125) (M17S2), transcript variant 3, mRNA.	go_function: tumor antigen [goid 0008222] [evidence TAS] [pmid 8069304]; go_function: zinc ion binding [goid 0008270] [evidence IEA]	NBR1;CA125;KIAA0049
1787	GI_20357555	GI_20357555	NM_138565.1	EMS1	A	2871	GACCAGTCCCGTCGTGCAGTCAGGTGGGCGGTGTGTCTTTCCAGAAGGTC	Homo sapiens ems1 sequence (mammary tumor and squamous cell carcinoma-associated (p80/85 src substrate) (EMS1), transcript variant 2, mRNA.	go_component: soluble fraction [goid 0005625] [evidence E] [pmid 9054437]; go_component: peripheral plasma membrane protein [goid 0000157] [evidence E] [pmid 9054437]; go_component: cytoskeleton [goid 0005856] [evidence P] [pmid 9054437]	Cttn
2215	GI_7710125	GI_7710125	NM_013975.1	LIG3	A	2664	AAGGCCCCCAGCAAGCCCTCAGCCAGTACCAAGAAAGCAGAAGGGAAGCT	Homo sapiens ligase III, DNA, ATP-dependent (LIG3), transcript variant alpha, mRNA.	go_component: nucleus [goid 0005634] [evidence P] [pmid 7565692]; go_function: DNA ligase activity [goid 0003909] [evidence E] [pmid 7565692]; go_function: DNA binding [goid 0003677] [evidence P] [pmid 7565692]; go_process: meiotic recombination [goid 0007131] [evidence P] [pmid 7565692]; go_process: spermatogenesis [goid 0007283] [evidence P] [pmid 7565692]; go_process: DNA repair [goid 0006281]…
2097	GI_21450841	GI_21450841	NM_002378.2	MATK	A	1752	TTCCGCAAACTGGCCGAGAAGCTGGCCCGGGAGCTACGCAGTGCAGGTGC	Homo sapiens megakaryocyte-associated tyrosine kinase (MATK), transcript variant 2, mRNA.	go_component: soluble fraction [goid 0005625] [evidence NR]; go_function: protein-tyrosine kinase activity [goid 0004713] [evidence E] [pmid 7530249]; go_function: protein binding [goid 0005515] [evidence E]; go_process: mesoderm development [goid 0007498] [evidence P] [pmid 8288563]; go_process: positive regulation of cell proliferation [goid 0008284] [evidence E]; go_process: protein amino acid…	CHK;CTK;HYL;Lsk;HYLTK;HHYLTK;MGC1708;MGC2101;DKFZp434N1212
971	GI_21536313	GI_21536313	NM_020629.2	RET	A	3333	CCCCCTCCCTCGAGCCCTCCCTTCCACATGGATTGAAAACAAACTCTATG	Homo sapiens ret proto-oncogene (multiple endocrine neoplasia and medullary thyroid carcinoma 1, Hirschsprung disease) (RET), transcript variant 3, mRNA.	go_function: protein-tyrosine kinase activity [goid 0004713] [evidence E]; go_function: receptor activity [goid 0004872] [evidence P]; go_process: posterior midgut development [goid 0007497] [evidence E]; go_process: protein amino acid phosphorylation [goid 0006468] [evidence E]; go_process: oncogenesis [goid 0007048] [evidence E]; go_process: signal transduction [goid 0007165] [evidence P]	PTC;MTC1;HSCR1;MEN2A;MEN2B;RET51;CDHF12
3790	GI_23065546	GI_23065546	NM_146421.1	GSTM1	A	345	GGACATTTTGGAGAACCAGACCATGGACAACCATATGCAGCTGGGCATGA	Homo sapiens glutathione S-transferase M1 (GSTM1), transcript variant 2, mRNA.	go_component: cytoplasm [goid 0005737] [evidence NR]; go_function: glutathione transferase activity [goid 0004364] [evidence P] [pmid 8403204]; go_function: tumor suppressor [goid 0008181] [evidence P] [pmid 8403204]	MU;H-B;GST1;GTH4;GTM1;MU-1;GSTM1-1;MGC26563;GSTM1a-1a;GSTM1b-1b
1063	GI_23312370	GI_23312370	NM_152854.1	TNFRSF5	A	1031	ACCTTGAAGAACCTCTCACTTCACCCTGGAGCCCATCCAGTCTCCCAACT	Homo sapiens tumor necrosis factor receptor superfamily, member 5 (TNFRSF5), transcript variant 2, mRNA.	go_component: proteoglycan integral to plasma membrane [goid 0005888] [evidence NR]; go_component: integral to plasma membrane [goid 0005887] [evidence TAS] [pmid 10748139]; go_component: plasma membrane [goid 0005886] [evidence E]; go_function: receptor activity [goid 0004872] [evidence E]; go_function: signal transducer activity [goid 0004871] [evidence P]; go_function: transmembrane receptor a…	p50;Bp50;CD40;CDW40;MGC9013
4312	GI_28373098	GI_28373098	NM_175052.1	SIAT8D	A	581	TGCAGAACGAGATGTGTCAGTGGTCAAGAGCAGTTTTAAGCCTGGTGATG	Homo sapiens sialyltransferase 8D (alpha-2, 8-polysialyltransferase) (SIAT8D), transcript variant 2, mRNA.	go_component: Golgi apparatus [goid 0005794] [evidence IEA]; go_component: integral to membrane [goid 0016021] [evidence IEA]; go_function: sialyltransferase activity [goid 0008373] [evidence TAS] [pmid 10766765]; go_function: transferase activity, transferring glycosyl groups [goid 0016757] [evidence IEA]; go_process: oligosaccharide metabolism [goid 0009311] [evidence TAS] [pmid 10766765]; go_p…	PST;PST1;MGC34450;MGC61459;ST8SIA-IV
5941	GI_21264358	GI_21264358	NM_139125.1	MASP1	A	949	AGTGCCCAGAGCTACAGCCTCCTGTCCATGGGAAAATCGAGCCCTCCCAA	Homo sapiens mannan-binding lectin serine protease 1 (C4/C2 activating component of Ra-reactive factor) (MASP1), transcript variant 2, mRNA.	go_function: serine-type endopeptidase activity [goid 0004252] [evidence P] [pmid 8018603]; go_process: complement activation [goid 0006956] [evidence P] [pmid 8240317]	MASP;RaRF;CRARF;PRSS5;CRARF1
4222	GI_27437047	GI_27437047	NM_000759.2	CSF3	A	1150	GGCATGGCCCTGGGGTCCCACGAATTTGCTGGGGAATCTCGTTTTTCTTC	Homo sapiens colony stimulating factor 3 (granulocyte) (CSF3), transcript variant 1, mRNA.	go_component: extracellular space [goid 0005615] [evidence E] [pmid 2420009]; go_function: granulocyte colony-stimulating factor receptor binding [goid 0005130] [evidence E] [pmid 2420009]; go_process: positive regulation of cell proliferation [goid 0008284] [evidence E] [pmid 2420009]; go_process: cell surface receptor linked signal transduction [goid 0007166] [evidence NR]; go_process: cellular…	GCSF;G-CSF;MGC45931
887	GI_27886565	GI_27886565	NM_173844.1	MALT1	A	4302	CAGAATTGCCCCTGCCATTTCCACCCTCCAGTCATTTCTCTATGAGACTG	Homo sapiens mucosa associated lymphoid tissue lymphoma translocation gene 1 (MALT1), transcript variant 2, mRNA.	go_component: intracellular [goid 0005622] [evidence NAS] [pmid 11707622]; go_component: cellular_component unknown [goid 0008372] [evidence ND]; go_function: caspase activity [goid 0004199] [evidence NAS] [pmid 11090634]; go_function: apoptosis inhibitor activity [goid 0008189] [evidence NAS] [pmid 11090634]; go_function: defense/immunity protein activity [goid 0003793] [evidence NAS] [pmid 1052…	MLT;MLT1;DKFZp434L132
4227	GI_38683864	GI_38683864	NM_032626.5	RBBP6	A	1003	CACGTCTCCTCGCTGAACCTTAGGAATCCCTTGGCACCATGTCCTGTGTG	Homo sapiens retinoblastoma binding protein 6 (RBBP6), transcript variant 3, mRNA.	go_function: protein binding [goid 0005515] [evidence E] [pmid 8595913]; go_process: regulation of cell cycle [goid 0000074] [evidence P] [pmid 8595913]	MY038;RBQ-1;DKFZp761B2423
2136	GI_27886591	GI_27886591	NM_153831.2	PTK2	A	4122	GTACCAGAGCACCTCCAAACTGCATTGAGGAGAAGTTCCAGAACCATCCC	Homo sapiens PTK2 protein tyrosine kinase 2 (PTK2), transcript variant 1, mRNA.	go_component: cytoskeleton [goid 0005856] [evidence TAS] [pmid 10801330]; go_function: focal adhesion kinase activity [goid 0004717] [evidence TAS] [pmid 8422239]; go_function: protein kinase activity [goid 0004672] [evidence P] [pmid 8422239]; go_function: protein-tyrosine kinase activity [goid 0004713] [evidence IEA]; go_function: ATP binding [goid 0005524] [evidence IEA]; go_function: transfer…	FAK;FADK;FAK1;pp125FAK
1000	GI_27886591	GI_27886591	NM_153831.2	PTK2	A	4229	CAGCCACTGGAGTTAACTAACCCTTCCTTGTATCTGTCTTCCCAGGAGAG	Homo sapiens PTK2 protein tyrosine kinase 2 (PTK2), transcript variant 1, mRNA.	go_component: cytoskeleton [goid 0005856] [evidence TAS] [pmid 10801330]; go_function: focal adhesion kinase activity [goid 0004717] [evidence TAS] [pmid 8422239]; go_function: protein kinase activity [goid 0004672] [evidence P] [pmid 8422239]; go_function: protein-tyrosine kinase activity [goid 0004713] [evidence IEA]; go_function: ATP binding [goid 0005524] [evidence IEA]; go_function: transfer…	FAK;FADK;FAK1;pp125FAK
3740	GI_30795239	GI_30795239	NM_178426.1	ARNT	A	3389	TGCTCTGACCATGAGGTGGGGGTTTTGGGGTGGGCGTTGCCTGGGTTCTT	Homo sapiens aryl hydrocarbon receptor nuclear translocator (ARNT), transcript variant 2, mRNA.	go_component: nucleus [goid 0005634] [evidence TAS] [pmid 1317062]; go_function: aryl hydrocarbon receptor nuclear translocator activity [goid 0005061] [evidence TAS] [pmid 1317062]; go_function: transcription co-activator activity [goid 0003713] [evidence TAS] [pmid 1317062]; go_function: transcription factor activity [goid 0003700] [evidence TAS] [pmid 10777486]; go_function: signal transducer …	HIF1B;TANGO;HIF1BETA;HIF-1beta
2856	GI_27477091	GI_27477091	NM_172348.1	IL4	A	542	ACTGTGCTCCGGCAGTTCTACAGCCACCATGAGAAGGACACTCGCTGCCT	Homo sapiens interleukin 4 (IL4), transcript variant 2, mRNA.	go_component: extracellular space [goid 0005615] [evidence TAS] [pmid 11418631]; go_function: interleukin-4 receptor binding [goid 0005136] [evidence TAS] [pmid 11418631]; go_process: chemotaxis [goid 0006935] [evidence TAS] [pmid 10725748]; go_process: cellular defense response [goid 0006968] [evidence TAS] [pmid 10725748]; go_process: immune response [goid 0006955] [evidence E] [pmid 3016727]; …	BSF1;IL-4
4977	GI_14110403	GI_14110403	NM_031266.1	HNRPAB	A	1495	CTGCCGCTCTGCAGCCTGGACCTGTGGACCCTGGTTGTAAAGAGTAAATT	Homo sapiens heterogeneous nuclear ribonucleoprotein A/B (HNRPAB), transcript variant 1, mRNA.	go_component: ribonucleoprotein complex [goid 0030529] [evidence IEA]; go_component: viral nucleocapsid [goid 0019013] [evidence IEA]; go_component: nucleus [goid 0005634] [evidence IEA]; go_function: mRNA binding [goid 0003729] [evidence E] [pmid 8999813]; go_function: RNA helicase activity [goid 0003724] [evidence NR]; go_function: RNA binding [goid 0003723] [evidence IEA] [pmid 1717314]; go_fu…	ABBP1
3879	GI_32528267	GI_32528267	NM_181874.1	GRM7	A	2776	TGTCACACAAACCCAGTGACAGACCCAACGGTGAGGCAAAGACCGAGCTC	Homo sapiens glutamate receptor, metabotropic 7 (GRM7), transcript variant 2, mRNA.	go_component: integral to plasma membrane [goid 0005887] [evidence TAS] [pmid 9473604]; go_function: metabotropic glutamate, GABA-B-like receptor activity [goid 0008067] [evidence TAS] [pmid 9473604]; go_process: negative regulation of adenylate cyclase activity [goid 0007194] [evidence TAS] [pmid 9473604]; go_process: synaptic transmission [goid 0007268] [evidence TAS] [pmid 9473604]; go_process…	GLUR7;mGlu7;GPRC1G;MGLUR7
2907	GI_32307123	GI_32307123	NM_006534.2	NCOA3	A	7452	GGCTTGATGTCCTAGAAGTTCTTTGATCCAGAGGTGGGTGCAGCTGAAAG	Homo sapiens nuclear receptor coactivator 3 (NCOA3), transcript variant 2, mRNA.	go_component: nucleus [goid 0005634] [evidence NAS]; go_function: transcription co-activator activity [goid 0003713] [evidence NAS] [pmid 9267036]; go_function: histone acetyltransferase activity [goid 0004402] [evidence IEA]; go_function: signal transducer activity [goid 0004871] [evidence IEA]; go_function: transferase activity [goid 0016740] [evidence IEA]; go_function: ligand-dependent thyroi…	ACTR;AIB1;RAC3;SRC3;pCIP;CTG26;CAGH16;TNRC14;TNRC16;TRAM-1
2329	GI_13904857	GI_13904857	NM_000103.2	CYP19A1	A	2679	CTTCCCATGACCCCAAAGCCAAGGGCAACAGATCAGTAAAGAACGTGGTC	Homo sapiens cytochrome P450, family 19, subfamily A, polypeptide 1 (CYP19A1), transcript variant 1, mRNA.	go_component: microsome [goid 0005792] [evidence NR]; go_component: membrane [goid 0016020] [evidence IEA]; go_component: membrane fraction [goid 0005624] [evidence TAS] [pmid 2848247]; go_function: aromatase activity [goid 0008402] [evidence TAS] [pmid 1371509]; go_function: cytochrome P450 activity [goid 0015034] [evidence TAS] [pmid 2848247]; go_function: electron transporter activity [goid 00…	ARO;ARO1;CPV1;CYAR;CYP19;P-450AROM
1969	GI_8051622	GI_8051622	NM_002534.1	OAS1	A	983	TGATCCTGGACCCGGCGGACCCTACAGGAAACTTGGGTGGTGGAGACCCA	Homo sapiens 2',5'-oligoadenylate synthetase 1, 40/46kDa (OAS1), transcript variant E16, mRNA.	go_component: cytoplasm [goid 0005737] [evidence TAS] [pmid 3754863]; go_function: antiviral response protein activity [goid 0003800] [evidence NR]; go_function: ATP binding [goid 0005524] [evidence IEA]; go_function: RNA binding [goid 0003723] [evidence IEA]; go_function: transferase activity [goid 0016740] [evidence IEA]; go_function: nucleotidyltransferase activity [goid 0016779] [evidence IEA…	OIAS;IFI-4;OIASI
1365	GI_40786545	GI_40786545	NM_000360.2	TH	A	1738	CTGCTGCACTGCCCTCCGCCCTTCCCTGACACTGTCTGCTGCCCCAATCA	Homo sapiens tyrosine hydroxylase (TH), transcript variant 2, mRNA.	go_function: tyrosine 3-monooxygenase activity [goid 0004511] [evidence TAS] [pmid 9920892]; go_function: iron ion binding [goid 0005506] [evidence IEA]; go_process: catecholamine metabolism [goid 0006584] [evidence P] [pmid 2882428]; go_process: neurotransmitter biosynthesis and storage [goid 0001506] [evidence NR]; go_process: embryogenesis and morphogenesis [goid 0007345] [evidence TAS] [pmid …	TYH
5965	GI_4557356	GI_4557356	NM_000657.1	BCL2	A	567	GGGGTGAACTGGGGGAGGATTGTGGCCTTCTTTGAGTTCGGTGGGGTCAT	Homo sapiens B-cell CLL/lymphoma 2 (BCL2), nuclear gene encoding mitochondrial protein, transcript variant beta, mRNA.	go_component: mitochondrion [goid 0005739] [evidence IEA]; go_component: integral to membrane [goid 0016021] [evidence IEA]; go_component: mitochondrial inner membrane [goid 0005743] [evidence TAS] [pmid 2250705]; go_function: apoptosis inhibitor activity [goid 0008189] [evidence TAS] [pmid 10871848]; go_function: cell cycle regulator [goid 0003750] [evidence E]; go_process: negative regulation o…
1893	GI_33300664	GI_33300664	NM_182741.1	MUC1	A	1425	CTTTCCAGCCCGGGATACCTACCATCCTATGAGCGAGTACCCCACCTACC	Homo sapiens mucin 1, transmembrane (MUC1), mRNA.	go_component: cytoskeleton [goid 0005856] [evidence IEA]; go_component: integral to plasma membrane [goid 0005887] [evidence TAS] [pmid 1697589]; go_function: actin binding [goid 0003779] [evidence IEA]	EMA;PEM;PUM;CD227
66	GI_39995073	GI_39995073	NM_079421.2	CDKN2D	A	821	TGGGGCCTCAGACGAGACCCAAGGGCAGAGCATTTAAGAGTGAAGTCATG	Homo sapiens cyclin-dependent kinase inhibitor 2D (p19, inhibits CDK4) (CDKN2D), transcript variant 2, mRNA.	go_component: cytoplasm [goid 0005737] [evidence TAS] [pmid 8741839]; go_component: nucleus [goid 0005634] [evidence TAS] [pmid 8741839]; go_function: cyclin-dependent protein kinase inhibitor activity [goid 0004861] [evidence TAS] [pmid 7739547]; go_process: cell cycle arrest [goid 0007050] [evidence TAS] [pmid 7739547]; go_process: negative regulation of cell proliferation [goid 0008285] [evide…	p19;INK4D;p19-INK4D
2833	GI_32967267	GI_32967267	NM_181833.1	NF2	A	810	AAAGATCTACTGCCCTCCTGAGGCTTCTGTGCTCCTGGCTTCTTACGCCG	Homo sapiens neurofibromin 2 (bilateral acoustic neuroma) (NF2), transcript variant 9, mRNA.	go_component: cytoskeleton [goid 0005856] [evidence TAS] [pmid 8379998]; go_component: plasma membrane [goid 0005886] [evidence TAS] [pmid 8379998]; go_function: tumor suppressor [goid 0008181] [evidence TAS] [pmid 8453669]; go_function: structural molecule activity [goid 0005198] [evidence IEA]; go_process: negative regulation of cell proliferation [goid 0008285] [evidence TAS] [pmid 8453669]; g…	ACN;SCH;BANF
701	GI_32967267	GI_32967267	NM_181833.1	NF2	A	455	TCAGCTCTCTCAAGAGGAAGCAACCCAAGACGTTCACCGTGAGGATCGTC	Homo sapiens neurofibromin 2 (bilateral acoustic neuroma) (NF2), transcript variant 9, mRNA.	go_component: cytoskeleton [goid 0005856] [evidence TAS] [pmid 8379998]; go_component: plasma membrane [goid 0005886] [evidence TAS] [pmid 8379998]; go_function: tumor suppressor [goid 0008181] [evidence TAS] [pmid 8453669]; go_function: structural molecule activity [goid 0005198] [evidence IEA]; go_process: negative regulation of cell proliferation [goid 0008285] [evidence TAS] [pmid 8453669]; g…	ACN;SCH;BANF
2249	GI_21464121	GI_21464121	NM_003927.3	MBD2	A	2241	CTTGGGCATGAGTCAGATACACAAGGACCCTTCAGGTGTTACTAGAAGGC	Homo sapiens methyl-CpG binding domain protein 2 (MBD2), transcript variant 1, mRNA.	go_component: nucleus [goid 0005634] [evidence E] [pmid 9774669]; go_function: satellite DNA binding [goid 0003696] [evidence E] [pmid 9774669]	DMTase;NY-CO-41
1676	GI_21040346	GI_21040346	NM_139006.1	HFE	A	36	AATGGGCCCGCGAGCCAGGCCGGCGCTTCTCCTCCTGATGCTTTTGCAGA	Homo sapiens hemochromatosis (HFE), transcript variant 6, mRNA.	go_component: cytoplasm [goid 0005737] [evidence E]; go_component: integral to plasma membrane [goid 0005887] [evidence E]; go_component: plasma membrane [goid 0005886] [evidence E]; go_process: iron ion homeostasis [goid 0006879] [evidence P]; go_process: receptor mediated endocytosis [goid 0006898] [evidence E]; go_process: iron ion transport [goid 0006826] [evidence E]; go_process: protein com…	HH;HFE1;HLA-H
1110	GI_13386511	GI_13386511	NM_000378.2	WT1	A	2159	CAAGGCATCGGGGGTGAATCTTGTCTAACATTCCCGAGGTCAGCCAGGCT	Homo sapiens Wilms tumor 1 (WT1), transcript variant A, mRNA.	go_component: nucleus [goid 0005634] [evidence NAS]; go_function: transcription factor activity [goid 0003700] [evidence NAS] [pmid 8393820]; go_process: regulation of transcription, DNA-dependent [goid 0006355] [evidence NAS] [pmid 8393820]; go_process: negative regulation of cell cycle [goid 0045786] [evidence IEA]	GUD;WAGR;WT33;WIT-2
1950	GI_4503752	GI_4503752	NM_002020.1	FLT4	A	3790	GAATTCCCCATGACCCCAACGACCTACAAAGGCTCTGTGGACAACCAGAC	Homo sapiens fms-related tyrosine kinase 4 (FLT4), transcript variant 2, mRNA.	go_component: integral to plasma membrane [goid 0005887] [evidence TAS] [pmid 8386825]; go_function: vascular endothelial growth factor receptor activity [goid 0005021] [evidence TAS] [pmid 10835628]; go_function: transmembrane receptor protein tyrosine kinase activity [goid 0004714] [evidence E] [pmid 8386825]; go_function: ATP binding [goid 0005524] [evidence IEA]; go_function: receptor activit…	PCL;VEGFR3
2360	GI_40807446	GI_40807446	NM_005973.4	PRCC	A	1857	CAGGATCTCTTTCCCCAAGGACCCAGCCCTCGCCTCTGCGAGAATGAACA	Homo sapiens papillary renal cell carcinoma (translocation-associated) (PRCC), transcript variant 1, mRNA.	go_component: cellular_component unknown [goid 0008372] [evidence ND]; go_function: molecular_function unknown [goid 0005554] [evidence ND]; go_process: cell growth and/or maintenance [goid 0008151] [evidence IEA]; go_process: biological_process unknown [goid 0000004] [evidence ND]	TPRC;RCCP1;MGC4723;MGC17178
2863	GI_38045904	GI_38045904	NM_000551.2	VHL	A	2648	TTCCTGTGCTCAAAAATGAGAGTGACGGCTGGCATGGTGGCTCCCGCCTG	Homo sapiens von Hippel-Lindau syndrome (VHL), transcript variant 1, mRNA.	go_component: cytosol [goid 0005829] [evidence TAS] [pmid 7604013]; go_component: nucleus [goid 0005634] [evidence TAS] [pmid 7604013]; go_function: transcription factor binding [goid 0008134] [evidence TAS] [pmid 7660122]; go_function: tumor suppressor [goid 0008181] [evidence TAS] [pmid 8493574]; go_process: negative regulation of cell proliferation [goid 0008285] [evidence TAS] [pmid 7660130];…
67	GI_16306490	GI_16306490	NM_001786.2	CDC2	A	789	GGGCACTCCCAATAATGAAGTGTGGCCAGAAGTGGAATCTTTACAGGACT	Homo sapiens cell division cycle 2, G1 to S and G2 to M (CDC2), transcript variant 1, mRNA.	go_component: nucleus [goid 0005634] [evidence TAS] [pmid 10767298]; go_function: cyclin-dependent protein kinase activity [goid 0004693] [evidence NR]; go_function: protein kinase activity [goid 0004672] [evidence NR]; go_function: ATP binding [goid 0005524] [evidence IEA]; go_function: transferase activity [goid 0016740] [evidence IEA]; go_process: start control point of mitotic cell cycle [goi…	CDK1
925	GI_21735593	GI_21735593	NM_144781.1	PDCD2	A	542	TGCAGCAAGGAGCATCAGACCCTAGACTGGAGATTGGGACATAAGCAGGC	Homo sapiens programmed cell death 2 (PDCD2), transcript variant 2, mRNA.	go_component: cytoplasm [goid 0005737] [evidence IEA]; go_component: nucleus [goid 0005634] [evidence IEA]; go_function: DNA binding [goid 0003677] [evidence IEA]; go_function: apoptosis regulator activity [goid 0016329] [evidence IEA]; go_process: apoptosis [goid 0006915] [evidence TAS] [pmid 7606924]	RP8;ZMYND7;MGC12347
1173	GI_32528265	GI_32528265	NM_052988.2	CDK10	A	1462	TGTCTTTGAGTTGTGGTGGACGCTGGCCTGGGATGAGAGGGCCCAGAAGA	Homo sapiens cyclin-dependent kinase (CDC2-like) 10 (CDK10), transcript variant 3, mRNA.	go_function: cyclin-dependent protein kinase activity [goid 0004693] [evidence P] [pmid 8084611]; go_process: negative regulation of cell proliferation [goid 0008285] [evidence P] [pmid 8208557]; go_process: start control point of mitotic cell cycle [goid 0007089] [evidence P] [pmid 8208557]; go_process: oncogenesis [goid 0007048] [evidence P] [pmid 7882308]	PISSLRE
1285	GI_33946283	GI_33946283	NM_001165.3	BIRC3	A	4962	GGTGGTATGTGCCTGTAGTCCCAGGCTGAGGCAAGAGAATTACTTGAGCC	Homo sapiens baculoviral IAP repeat-containing 3 (BIRC3), transcript variant 1, mRNA.	go_component: intracellular [goid 0005622] [evidence IEA]; go_function: apoptosis inhibitor activity [goid 0008189] [evidence TAS] [pmid 8548810]; go_process: anti-apoptosis [goid 0006916] [evidence TAS] [pmid 8552191]; go_process: cell surface receptor linked signal transduction [goid 0007166] [evidence TAS] [pmid 8548810]; go_process: apoptosis [goid 0006915] [evidence IEA]	AIP1;API2;MIHC;CIAP2;HAIP1;HIAP1;RNF49
2173	GI_12408659	GI_12408659	NM_001790.2	CDC25C	A	1979	CTCACAAGCCAGCCAACTCTTTCTCTCTGGGCTTCGGGCTATGCAAGAGC	Homo sapiens cell division cycle 25C (CDC25C), transcript variant 1, mRNA.	go_component: nucleus [goid 0005634] [evidence IEA]; go_component: cellular_component unknown [goid 0008372] [evidence ND]; go_function: prenylated protein tyrosine phosphatase activity [goid 0004727] [evidence IEA]; go_function: hydrolase activity [goid 0016787] [evidence IEA]; go_function: protein tyrosine phosphatase activity [goid 0004725] [evidence NAS]; go_process: regulation of mitosis [go…	CDC25
961	GI_10938006	GI_10938006	NM_000548.2	TSC2	A	5336	ATAGCAAAGCCCCTGCACAGACTCCAGCCGAGCCCACACCTGGCTATGAG	Homo sapiens tuberous sclerosis 2 (TSC2), transcript variant 1, mRNA.	go_component: cytosol [goid 0005829] [evidence TAS] [pmid 10585443]; go_component: cytoplasm [goid 0005737] [evidence E]; go_component: membrane fraction [goid 0005624] [evidence TAS] [pmid 7608212]; go_component: plasma membrane [goid 0005886] [evidence TAS] [pmid 10807585]; go_function: Rab GTPase activator activity [goid 0005097] [evidence TAS] [pmid 9045618]; go_function: GTPase activator act…	LAM;TUBERIN
1407	GI_10938006	GI_10938006	NM_000548.2	TSC2	A	5172	CGCAAATATGGCCTCACAGGTGCATCATAGCCGCTCCAACCCCACCGATA	Homo sapiens tuberous sclerosis 2 (TSC2), transcript variant 1, mRNA.	go_component: cytosol [goid 0005829] [evidence TAS] [pmid 10585443]; go_component: cytoplasm [goid 0005737] [evidence E]; go_component: membrane fraction [goid 0005624] [evidence TAS] [pmid 7608212]; go_component: plasma membrane [goid 0005886] [evidence TAS] [pmid 10807585]; go_function: Rab GTPase activator activity [goid 0005097] [evidence TAS] [pmid 9045618]; go_function: GTPase activator act…	LAM;TUBERIN
2163	GI_14790114	GI_14790114	NM_032991.1	CASP3	A	2148	CTATGAGCACATAGGACTCTAGACGGCATCCAGCCGGAGGCCAGAGCTGA	Homo sapiens caspase 3, apoptosis-related cysteine protease (CASP3), transcript variant beta, mRNA.	go_function: caspase-3 activity [goid 0004208] [evidence TAS] [pmid 10942389]; go_function: caspase activity [goid 0004199] [evidence IEA]; go_function: cysteine-type peptidase activity [goid 0008234] [evidence IEA]; go_function: hydrolase activity [goid 0016787] [evidence IEA]; go_function: caspase activity [goid 0030693] [evidence TAS]; go_process: induction of apoptosis by extracellular signal…	CPP32;SCA-1;CPP32B;APOPAIN
51	GI_22202618	GI_22202618	NM_145918.1	CTSL	A	1193	ACTGTGTGAGCTGGTGGACGGTGATGAGGAAGGACTTGACTGGGGATGGC	Homo sapiens cathepsin L (CTSL), transcript variant 2, mRNA.	go_component: lysosome [goid 0005764] [evidence NR]; go_function: cathepsin L activity [goid 0004217] [evidence TAS] [pmid 8419312]; go_function: hydrolase activity [goid 0016787] [evidence IEA]; go_process: proteolysis and peptidolysis [goid 0006508] [evidence IEA]	MEP;CATL
5293	GI_9257204	GI_9257204	NM_016724.1	FOLR1	A	656	CTGCCTGCCAACCTTTCCATTTCTACTTCCCCACACCCACTGTTCTGTGC	Homo sapiens folate receptor 1 (adult) (FOLR1), transcript variant 7, mRNA.	go_component: peripheral plasma membrane protein [goid 0000157] [evidence P] [pmid 2768245]; go_component: membrane [goid 0016020] [evidence IEA]; go_component: membrane fraction [goid 0005624] [evidence TAS] [pmid 2768245]; go_component: integral to plasma membrane [goid 0005887] [evidence TAS] [pmid 10633085]; go_function: folic acid binding [goid 0005542] [evidence TAS] [pmid 9545095]; go_func…	FBP;FOLR;MOv18;FR-alpha
747	GI_13518016	GI_13518016	NM_004185.2	WNT2B	A	1665	GGCATGTCCCTTCTCTGAAGTCCGTTTGAGCAGAACTACCTGGTACCCCG	Homo sapiens wingless-type MMTV integration site family, member 2B (WNT2B), transcript variant WNT-2B1, mRNA.	go_component: extracellular space [goid 0005615] [evidence TAS] [pmid 8761309]; go_function: signal transducer activity [goid 0004871] [evidence IEA]; go_process: embryogenesis and morphogenesis [goid 0007345] [evidence TAS] [pmid 8761309]; go_process: oncogenesis [goid 0007048] [evidence TAS] [pmid 8761309]; go_process: development [goid 0007275] [evidence TAS] [pmid 8761309]; go_process: frizzl…	WNT13;XWNT2
1989	GI_15055540	GI_15055540	NM_033136.1	FGF1	A	1639	CGACGCCCCGAACCTCACCTGACCTCAACTAACCCTTAAAAATGCACACC	Homo sapiens fibroblast growth factor 1 (acidic) (FGF1), transcript variant 2, mRNA.	go_component: extracellular space [goid 0005615] [evidence NR]; go_component: extracellular [goid 0005576] [evidence NR]; go_function: fibroblast growth factor receptor ligand [goid 0005162] [evidence P] [pmid 2474753]; go_function: growth factor activity [goid 0008083] [evidence P] [pmid 1693186]; go_process: embryogenesis and morphogenesis [goid 0007345] [evidence P] [pmid 1693186]; go_process:…	AFGF;ECGF;FGFA;ECGFA;ECGFB;HBGF1;GLIO703;ECGF-beta;FGF-alpha
4071	GI_31317248	GI_31317248	NM_181359.1	IL6R	A	3370	AGGTGGTTATGGAGAGGGTGTCCGGTCCCTGTCCCAGTGCCGAGAAGGAA	Homo sapiens interleukin 6 receptor (IL6R), transcript variant 2, mRNA.	go_component: interleukin-6 receptor complex [goid 0005896] [evidence TAS] [pmid 3136546]; go_component: integral to membrane [goid 0016021] [evidence IEA]; go_component: plasma membrane [goid 0005886] [evidence TAS] [pmid 2112585]; go_function: interleukin-6 receptor activity [goid 0004915] [evidence TAS] [pmid 2261637]; go_function: receptor activity [goid 0004872] [evidence IEA]; go_function: …	CD126;IL6RA;IL-6R-1;IL-6R-alpha
5903	GI_20336228	GI_20336228	NM_015869.2	PPARG	A	1660	CCTGAGCCACTGCCAACATTTCCCTTCTTCCAGTTGCACTATTCTGAGGG	Homo sapiens peroxisome proliferative activated receptor, gamma (PPARG), transcript variant 2, mRNA.	go_component: nucleus [goid 0005634] [evidence NR]; go_function: ligand-dependent nuclear receptor activity [goid 0004879] [evidence E]; go_function: receptor activity [goid 0004872] [evidence E]; go_function: transcription factor activity [goid 0003700] [evidence TAS] [pmid 10622252]; go_function: steroid hormone receptor activity [goid 0003707] [evidence IEA]; go_function: translation regulator…	NR1C3;PPARG1;PPARG2;HUMPPARG
2906	GI_19924128	GI_19924128	NM_005732.2	RAD50	A	5384	GTCATTCAGAGTCAGCCAGGACCATACCGGGTCTTGATTCAGTCACATGG	Homo sapiens RAD50 homolog (S. cerevisiae) (RAD50), transcript variant 1, mRNA.	go_component: nucleus [goid 0005634] [evidence E]; go_function: single-stranded DNA specific endodeoxyribonuclease activity [goid 0000014] [evidence E] [pmid 9705271]; go_function: 3'-5' exonuclease activity [goid 0008408] [evidence E] [pmid 9705271]; go_process: regulation of mitotic recombination [goid 0000019] [evidence P] [pmid 8756642]; go_process: meiotic recombination [goid 0007131] [evide…	hRad50;RAD50-2
5157	GI_32455245	GI_32455245	NM_002716.3	PPP2R1B	A	1316	TTCCTGCCATAGTGGAGCTGGCAGAAGATGCCAAATGGAGGGTCCGCCTG	Homo sapiens protein phosphatase 2 (formerly 2A), regulatory subunit A (PR 65), beta isoform (PPP2R1B), transcript variant 1, mRNA.	go_function: protein phosphatase type 2A, intrinsic regulator activity [goid 0008601] [evidence NR]; go_function: protein phosphatase type 2A activity [goid 0000158] [evidence NR]; go_function: tumor suppressor [goid 0008181] [evidence TAS] [pmid 9765152]	MGC26454
5104	GI_22547118	GI_22547118	NM_147187.1	TNFRSF10B	A	3905	GTGTCACTCGTGGTTGGTGTCCTTTCATGCTTCTGCCCTGTCAAAGGTCC	Homo sapiens tumor necrosis factor receptor superfamily, member 10b (TNFRSF10B), transcript variant 2, mRNA.	go_component: integral to membrane [goid 0016021] [evidence IC] [pmid 9311998]; go_component: integral to plasma membrane [goid 0005887] [evidence E] [pmid 9311998]; go_function: death receptor activity [goid 0005035] [evidence E] [pmid 9311998]; go_function: caspase activator activity [goid 0008656] [evidence NAS]; go_function: receptor activity [goid 0004872] [evidence NAS] [pmid 9311998]; go_f…	DR5;KILLER;TRICK2;TRICKB;ZTNFR9;TRAILR2;TRICK2A;TRICK2B;TRAIL-R2;KILLER/DR5
5095	GI_14165443	GI_14165443	NM_031363.1	COL4A3	A	7535	GGGCTCACTTGATTCACAGCGTGCATACACAGATTGTGAGAAGTCTTCAG	Homo sapiens collagen, type IV, alpha 3 (Goodpasture antigen) (COL4A3), transcript variant 3, mRNA.	go_component: collagen type IV [goid 0005587] [evidence TAS] [pmid 7987396]; go_component: basement membrane [goid 0005604] [evidence E]; go_component: microfibril [goid 0001527] [evidence IEA]; go_component: nucleus [goid 0005634] [evidence IEA]; go_function: collagen [goid 0005202] [evidence TAS] [pmid 7987396]; go_function: structural molecule activity [goid 0005198] [evidence NR]; go_function…	TUMSTATIN
5799	GI_31077210	GI_31077210	NM_181054.1	HIF1A	A	2274	AGTCGGACAGCCTCACCAAACAGAGCAGGAAAAGGAGTCATAGAACAGAC	Homo sapiens hypoxia-inducible factor 1, alpha subunit (basic helix-loop-helix transcription factor) (HIF1A), transcript variant 2, mRNA.	go_component: nucleus [goid 0005634] [evidence IEA]; go_function: RNA polymerase II transcription factor activity, enhancer binding [goid 0003705] [evidence TAS] [pmid 9079689]; go_function: transcription factor activity [goid 0003700] [evidence TAS] [pmid 7539918]; go_function: signal transducer activity [goid 0004871] [evidence IEA]; go_function: translation regulator activity [goid 0045182] [e…	MOP1;HIF-1alpha;HIF1-ALPHA
2612	GI_14916495	GI_14916495	NM_016152.2	RARB	A	2367	GCAGGCTGGTCTACCACTGGACCATGTAACTCTAGTGTCCTTCCTGATTC	Homo sapiens retinoic acid receptor, beta (RARB), transcript variant 2, mRNA.	go_component: nucleus [goid 0005634] [evidence IEA]; go_component: cellular_component unknown [goid 0008372] [evidence ND]; go_function: retinoic acid receptor activity [goid 0003708] [evidence TAS] [pmid 2833708]; go_function: DNA binding [goid 0003677] [evidence P]; go_function: steroid hormone receptor activity [goid 0003707] [evidence IEA]; go_function: molecular_function unknown [goid 000555…	HAP;RRB2;NR1B2
3092	GI_24234689	GI_24234689	NM_005590.2	MRE11A	A	4620	GAGCACTGATGGAATCCCTCTACAGGTCAAGAAATAGCGCAGTGTCCTGG	Homo sapiens MRE11 meiotic recombination 11 homolog A (S. cerevisiae) (MRE11A), transcript variant 2, mRNA.	go_component: nucleoplasm [goid 0005654] [evidence TAS] [pmid 9651580]; go_component: nucleus [goid 0005634] [evidence E]; go_function: single-stranded DNA specific endodeoxyribonuclease activity [goid 0000014] [evidence TAS] [pmid 9705271]; go_function: double-stranded DNA binding [goid 0003690] [evidence TAS] [pmid 10802669]; go_function: endodeoxyribonuclease activity [goid 0004520] [evidence …	ATLD;HNGS1;MRE11;MRE11B
5884	GI_15055550	GI_15055550	NM_004464.2	FGF5	A	4723	GTCTCAGGGGAGAAAAGGGAACAAGATGCTGATCCAACCTGAGTGGAGTC	Homo sapiens fibroblast growth factor 5 (FGF5), transcript variant 1, mRNA.	go_component: extracellular space [goid 0005615] [evidence TAS] [pmid 9786939]; go_function: fibroblast growth factor receptor ligand [goid 0005162] [evidence E] [pmid 9786939]; go_function: growth factor activity [goid 0008083] [evidence IEA]; go_process: FGF receptor signaling pathway [goid 0008543] [evidence TAS] [pmid 9786939]; go_process: cell growth and/or maintenance [goid 0008151] [eviden…	FGF5S
1949	GI_40786545	GI_40786545	NM_000360.2	TH	A	1462	TGTCCAGGATGAGCTGGACACCCTTGCCCATGCGCTGAGTGCCATTGGCT	Homo sapiens tyrosine hydroxylase (TH), transcript variant 2, mRNA.	go_function: tyrosine 3-monooxygenase activity [goid 0004511] [evidence TAS] [pmid 9920892]; go_function: iron ion binding [goid 0005506] [evidence IEA]; go_process: catecholamine metabolism [goid 0006584] [evidence P] [pmid 2882428]; go_process: neurotransmitter biosynthesis and storage [goid 0001506] [evidence NR]; go_process: embryogenesis and morphogenesis [goid 0007345] [evidence TAS] [pmid …	TYH
3746	GI_32528267	GI_32528267	NM_181874.1	GRM7	A	1971	GTCATGGCCACTTTCATCCGCTACAATGACACGCCCATTGTCCGGGCATC	Homo sapiens glutamate receptor, metabotropic 7 (GRM7), transcript variant 2, mRNA.	go_component: integral to plasma membrane [goid 0005887] [evidence TAS] [pmid 9473604]; go_function: metabotropic glutamate, GABA-B-like receptor activity [goid 0008067] [evidence TAS] [pmid 9473604]; go_process: negative regulation of adenylate cyclase activity [goid 0007194] [evidence TAS] [pmid 9473604]; go_process: synaptic transmission [goid 0007268] [evidence TAS] [pmid 9473604]; go_process…	GLUR7;mGlu7;GPRC1G;MGLUR7
3975	GI_6598317	GI_6598317	NM_007316.1	AGRP	A	382	AATCCCTGCAGCCGCACCTAGCTGGCCAACGTCAGGGTCGGGGCTAGGGT	Homo sapiens agouti related protein homolog (mouse) (AGRP), transcript variant 2, mRNA.	go_function: neuropeptide hormone activity [goid 0005184] [evidence TAS] [pmid 9311920]; go_function: receptor binding [goid 0005102] [evidence TAS] [pmid 10318826]; go_process: neuropeptide signaling pathway [goid 0007218] [evidence TAS] [pmid 9311920]; go_process: feeding behavior [goid 0007631] [evidence TAS] [pmid 9751529]	ART;AGRT;ASIP2
3977	GI_7108348	GI_7108348	NM_012484.1	HMMR	A	2134	GCCCTGAAGACCCCATTAAAAGAAGGCAATACAAACTGTTACCGAGCTCC	Homo sapiens hyaluronan-mediated motility receptor (RHAMM) (HMMR), transcript variant 1, mRNA.	go_function: hyaluronic acid binding [goid 0005540] [evidence NR]; go_process: oncogenesis [goid 0007048] [evidence TAS] [pmid 8595891]; go_process: cell motility [goid 0006928] [evidence NR]	RHAMM
1908	GI_8670541	GI_8670541	NM_016829.1	OGG1	A	617	CCAGCTAGATGTTACCCTGGCTCAACTGTATCACCACTGGGGTTCCGTGG	Homo sapiens 8-oxoguanine DNA glycosylase (OGG1), nuclear gene encoding mitochondrial protein, transcript variant 2e, mRNA.	go_component: nucleoplasm [goid 0005654] [evidence TAS] [pmid 9223305]; go_component: mitochondrion [goid 0005739] [evidence IEA]; go_function: purine-specific oxidized base lesion DNA N-glycosylase activity [goid 0008534] [evidence TAS] [pmid 9190902]; go_function: damaged DNA binding [goid 0003684] [evidence TAS] [pmid 9223305]; go_function: endonuclease activity [goid 0004519] [evidence TAS] […	HMMH;MUTM;OGH1;HOGG1
2129	GI_9257204	GI_9257204	NM_016724.1	FOLR1	A	386	GATTCAACTGGAACCACTGTGGAGAGATGGCACCTGCCTGCAAACGGCAT	Homo sapiens folate receptor 1 (adult) (FOLR1), transcript variant 7, mRNA.	go_component: peripheral plasma membrane protein [goid 0000157] [evidence P] [pmid 2768245]; go_component: membrane [goid 0016020] [evidence IEA]; go_component: membrane fraction [goid 0005624] [evidence TAS] [pmid 2768245]; go_component: integral to plasma membrane [goid 0005887] [evidence TAS] [pmid 10633085]; go_function: folic acid binding [goid 0005542] [evidence TAS] [pmid 9545095]; go_func…	FBP;FOLR;MOv18;FR-alpha
2029	GI_9257245	GI_9257245	NM_017489.1	TERF1	A	1944	CCCAAAGTGCTGAGATTACAGACGTGAGCCACTGCGTCCTGCCTAAAATG	Homo sapiens telomeric repeat binding factor (NIMA-interacting) 1 (TERF1), transcript variant 1, mRNA.	go_component: telomere [goid 0005696] [evidence IEA] [pmid 9391075]; go_component: nucleus [goid 0005634] [evidence NAS] [pmid 9739097]; go_component: chromosome, telomeric region [goid 0000781] [evidence IEA]; go_function: protein binding [goid 0005515] [evidence IPI] [pmid 9822378]; go_function: DNA binding [goid 0003677] [evidence NAS] [pmid 9739097]; go_process: telomere binding [goid 0007003…	TRF;PIN2;TRF1;TRBF1;hTRF1-AS
3780	GI_39995057	GI_39995057	NM_001224.3	CASP2	A	3412	CTTGACAATTCCCGGGCCCTTCAGTCCCTGAGCAGTCTACTTCTGTGTCT	Homo sapiens caspase 2, apoptosis-related cysteine protease (neural precursor cell expressed, developmentally down-regulated 2) (CASP2), transcript variant 2, mRNA.	go_function: caspase-2 activity [goid 0004202] [evidence E] [pmid 8087842]; go_process: apoptotic program [goid 0008632] [evidence E] [pmid 8087842]; go_process: proteolysis and peptidolysis [goid 0006508] [evidence P] [pmid 8087842]	ICH1;NEDD2;CASP-2;ICH-1L;ICH-1L/1S
2755	GI_13518230	GI_13518230	NM_030379.1	GLI2	A	4622	GGGAGCATTTGGGTTTGAATCTGAATGCTATACTGGATACTCTGCTCCGG	Homo sapiens GLI-Kruppel family member GLI2 (GLI2), transcript variant 1, mRNA.	go_component: nucleus [goid 0005634] [evidence IEA]; go_function: transcription co-activator activity [goid 0003713] [evidence TAS] [pmid 9557682]; go_function: transcription factor activity [goid 0003700] [evidence TAS] [pmid 9557682]; go_process: histogenesis and organogenesis [goid 0007397] [evidence TAS] [pmid 9731531]; go_process: signal transduction [goid 0007165] [evidence TAS] [pmid 97315…	THP2
2811	GI_13518230	GI_13518230	NM_030379.1	GLI2	A	4465	CCATAGGACAGGAAGGAATGCAAAACTCATTTACACAGTGCTTTCCAGCC	Homo sapiens GLI-Kruppel family member GLI2 (GLI2), transcript variant 1, mRNA.	go_component: nucleus [goid 0005634] [evidence IEA]; go_function: transcription co-activator activity [goid 0003713] [evidence TAS] [pmid 9557682]; go_function: transcription factor activity [goid 0003700] [evidence TAS] [pmid 9557682]; go_process: histogenesis and organogenesis [goid 0007397] [evidence TAS] [pmid 9731531]; go_process: signal transduction [goid 0007165] [evidence TAS] [pmid 97315…	THP2
942	GI_14916489	GI_14916489	NM_032976.1	CASP10	A	1332	ATCCATCGAAGCAGATGCTCTGAACCCTGAGCAGGCACCCACTTCCCTGC	Homo sapiens caspase 10, apoptosis-related cysteine protease (CASP10), transcript variant C, mRNA.	go_function: caspase-10 activity [goid 0004206] [evidence TAS] [pmid 10412980]; go_function: caspase activity [goid 0004199] [evidence TAS] [pmid 8755496]; go_function: cysteine-type peptidase activity [goid 0008234] [evidence IEA]; go_function: apoptosis regulator activity [goid 0016329] [evidence IEA]; go_function: hydrolase activity [goid 0016787] [evidence IEA]; go_process: induction of apopt…	MCH4;ALPS2;FLICE2
2162	GI_32455245	GI_32455245	NM_002716.3	PPP2R1B	A	1382	TGCCGCTGCTGGCAGGCCAGCTGGGTGTGGAATTCTTTGATGAAAAGCTG	Homo sapiens protein phosphatase 2 (formerly 2A), regulatory subunit A (PR 65), beta isoform (PPP2R1B), transcript variant 1, mRNA.	go_function: protein phosphatase type 2A, intrinsic regulator activity [goid 0008601] [evidence NR]; go_function: protein phosphatase type 2A activity [goid 0000158] [evidence NR]; go_function: tumor suppressor [goid 0008181] [evidence TAS] [pmid 9765152]	MGC26454
5565	GI_12408659	GI_12408659	NM_001790.2	CDC25C	A	1662	TGCCCTTCTGGTGAAGGACATGAGCCCATGATAACATTCCAGCCACTGGC	Homo sapiens cell division cycle 25C (CDC25C), transcript variant 1, mRNA.	go_component: nucleus [goid 0005634] [evidence IEA]; go_component: cellular_component unknown [goid 0008372] [evidence ND]; go_function: prenylated protein tyrosine phosphatase activity [goid 0004727] [evidence IEA]; go_function: hydrolase activity [goid 0016787] [evidence IEA]; go_function: protein tyrosine phosphatase activity [goid 0004725] [evidence NAS]; go_process: regulation of mitosis [go…	CDC25
5322	GI_13112047	GI_13112047	NM_022965.1	FGFR3	A	3510	GGAGGGAAGCCGTGAATTCAGTTGGTTCGTTCTGTACTGTTACTGGGCCC	Homo sapiens fibroblast growth factor receptor 3 (achondroplasia, thanatophoric dwarfism) (FGFR3), transcript variant 2, mRNA.	go_component: integral to plasma membrane [goid 0005887] [evidence E]; go_function: fibroblast growth factor receptor activity [goid 0005007] [evidence E]; go_process: JAK-STAT cascade [goid 0007259] [evidence E]; go_process: FGF receptor signaling pathway [goid 0008543] [evidence E]; go_process: MAPKKK cascade [goid 0000165] [evidence E]; go_process: skeletal development [goid 0001501] [evidence…	ACH;CEK2;JTK4;HSFGFR3EX
805	GI_13112051	GI_13112051	NM_002011.2	FGFR4	A	2525	GATCCAGCTCCTTCCCCTTCGGGTCTGGGGTGCAGACATGAGCAAGGCTC	Homo sapiens fibroblast growth factor receptor 4 (FGFR4), transcript variant 1, mRNA.	go_component: integral to plasma membrane [goid 0005887] [evidence TAS] [pmid 10918587]; go_function: fibroblast growth factor receptor activity [goid 0005007] [evidence TAS] [pmid 10918587]; go_function: protein-tyrosine kinase activity [goid 0004713] [evidence IEA]; go_function: ATP binding [goid 0005524] [evidence IEA]; go_function: receptor activity [goid 0004872] [evidence IEA]; go_function:…	TKF;JTK2
4150	GI_17981698	GI_17981698	NM_078626.1	CDKN2C	A	721	CGAGGATAATGAAGGGAACCTGCCCTTGCACTTGGCTGCCAAAGAAGGCC	Homo sapiens cyclin-dependent kinase inhibitor 2C (p18, inhibits CDK4) (CDKN2C), transcript variant 2, mRNA.	go_component: cytoplasm [goid 0005737] [evidence TAS] [pmid 8001816]; go_component: nucleus [goid 0005634] [evidence NR]; go_function: cyclin-dependent protein kinase inhibitor activity [goid 0004861] [evidence TAS] [pmid 8001816]; go_function: tumor suppressor [goid 0008181] [evidence TAS] [pmid 8840966]; go_process: cell cycle arrest [goid 0007050] [evidence TAS] [pmid 8001816]; go_process: neg…	p18;INK4C;p18-INK4C
3640	GI_18765744	GI_18765744	NM_030582.2	COL18A1	A	5794	CCTGCCTCAGGACTGCGACGAAACCGGTGGGGCTGGTTCTGTAATTGTGT	Homo sapiens collagen, type XVIII, alpha 1 (COL18A1), transcript variant 1, mRNA.	go_component: collagen [goid 0005581] [evidence TAS] [pmid 10942434]; go_component: microfibril [goid 0001527] [evidence IEA]; go_function: tumor suppressor [goid 0008181] [evidence TAS]; go_function: extracellular matrix structural constituent [goid 0005201] [evidence IEA]; go_function: cell adhesion molecule activity [goid 0005194] [evidence IEA]; go_process: negative regulation of cell prolife…	KNO
1746	GI_19743818	GI_19743818	NM_033668.1	ITGB1	A	1878	AGGGCAAACGTGTGAGATGTGTCAGACCTGCCTTGGTGTCTGTGCTGAGC	Homo sapiens integrin, beta 1 (fibronectin receptor, beta polypeptide, antigen CD29 includes MDF2, MSK12) (ITGB1), transcript variant 1D, mRNA.	go_function: cell adhesion receptor activity [goid 0004895] [evidence P] [pmid 2958481]; go_process: homophilic cell adhesion [goid 0007156] [evidence E]; go_process: cell-matrix adhesion [goid 0007160] [evidence NR]; go_process: cellular defense response [goid 0006968] [evidence E]	CD29;FNRB;MDF2;VLAB;GPIIA;MSK12
5123	GI_15718703	GI_15718703	NM_001228.2	CASP8	A	1046	GCACGGGAGAAAGTGCCCAAACTTCACAGCATTAGGGACAGGAATGGAAC	Homo sapiens caspase 8, apoptosis-related cysteine protease (CASP8), transcript variant A, mRNA.	go_component: cytoskeleton [goid 0005856] [evidence TAS] [pmid 10891503]; go_component: mitochondrion [goid 0005739] [evidence TAS] [pmid 10891503]; go_function: caspase-8 activity [goid 0004205] [evidence TAS] [pmid 8681376]; go_function: cysteine-type peptidase activity [goid 0008234] [evidence TAS] [pmid 8681376]; go_function: caspase activity [goid 0004199] [evidence IEA]; go_function: apopto…	MACH;MCH5;FLICE
482	GI_15055550	GI_15055550	NM_004464.2	FGF5	A	4860	ATGTCTGTCACACATGCACACATGTGCCATGCTGGTGTGCTGCACCCACC	Homo sapiens fibroblast growth factor 5 (FGF5), transcript variant 1, mRNA.	go_component: extracellular space [goid 0005615] [evidence TAS] [pmid 9786939]; go_function: fibroblast growth factor receptor ligand [goid 0005162] [evidence E] [pmid 9786939]; go_function: growth factor activity [goid 0008083] [evidence IEA]; go_process: FGF receptor signaling pathway [goid 0008543] [evidence TAS] [pmid 9786939]; go_process: cell growth and/or maintenance [goid 0008151] [eviden…	FGF5S
2043	GI_16936529	GI_16936529	NM_052827.1	CDK2	A	1792	GGATCCCTGATCCCATTTTCCTCTGACGTCCACCTCCTACCCCATAGGAG	Homo sapiens cyclin-dependent kinase 2 (CDK2), transcript variant 2, mRNA.	go_component: cytoplasm [goid 0005737] [evidence E]; go_component: nucleus [goid 0005634] [evidence E]; go_function: cyclin-dependent protein kinase activity [goid 0004693] [evidence E] [pmid 1653904]; go_function: protein kinase activity [goid 0004672] [evidence E] [pmid 8601310]; go_process: regulation of DNA replication [goid 0006275] [evidence E]; go_process: G2/M transition of mitotic cell c…	p33(CDK2)
3833	GI_27894316	GI_27894316	NM_173841.1	IL1RN	A	1697	GCACCTAGCCTCGCTCTTGGCAGGTACTCAGCGAATGAATGCTGTATATG	Homo sapiens interleukin 1 receptor antagonist (IL1RN), transcript variant 2, mRNA.	go_component: extracellular space [goid 0005615] [evidence P] [pmid 1385987]; go_component: intracellular [goid 0005622] [evidence NR]; go_function: interleukin-1 receptor antagonist activity [goid 0005152] [evidence E] [pmid 2139180]; go_process: inflammatory response [goid 0006954] [evidence NR]	IRAP;IL1F3;IL1RA;ICIL-1RA;MGC10430
2167	GI_16905525	GI_16905525	NM_033657.1	DAP3	A	1107	CTGGGTCTCTCTTTAAGCCCCGGAAAGCCTATCTGCCCCAGGAGTTGCTG	Homo sapiens death associated protein 3 (DAP3), nuclear gene encoding mitochondrial protein, transcript variant 1, mRNA.	go_component: mitochondrial ribosome [goid 0005761] [evidence IEA]; go_component: small ribosomal subunit [goid 0015935] [evidence IEA]; go_component: mitochondrion [goid 0005739] [evidence IEA]; go_function: structural constituent of ribosome [goid 0003735] [evidence IEA]; go_process: induction of apoptosis by extracellular signals [goid 0008624] [evidence TAS] [pmid 7499268]; go_process: apopto…	DAP-3;MRPS29;MRP-S29;bMRP-10
6048	GI_8670541	GI_8670541	NM_016829.1	OGG1	A	789	ATGGTGGAGCGGCTGTGCCAGGCTTTTGGACCTCGGCTCATCCAGCTTGA	Homo sapiens 8-oxoguanine DNA glycosylase (OGG1), nuclear gene encoding mitochondrial protein, transcript variant 2e, mRNA.	go_component: nucleoplasm [goid 0005654] [evidence TAS] [pmid 9223305]; go_component: mitochondrion [goid 0005739] [evidence IEA]; go_function: purine-specific oxidized base lesion DNA N-glycosylase activity [goid 0008534] [evidence TAS] [pmid 9190902]; go_function: damaged DNA binding [goid 0003684] [evidence TAS] [pmid 9223305]; go_function: endonuclease activity [goid 0004519] [evidence TAS] […	HMMH;MUTM;OGH1;HOGG1
5260	GI_23510363	GI_23510363	NM_153048.1	FYN	A	1663	CACTTGTCCCCAAATCCGAACCTCCTCTGTGAAGCATTCGAGACAGAACC	Homo sapiens FYN oncogene related to SRC, FGR, YES (FYN), transcript variant 3, mRNA.	go_function: protein-tyrosine kinase activity [goid 0004713] [evidence P]; go_process: learning [goid 0007612] [evidence P]; go_process: protein kinase cascade [goid 0007243] [evidence E]; go_process: protein amino acid phosphorylation [goid 0006468] [evidence P] [pmid 3526330]; go_process: feeding behavior [goid 0007631] [evidence E]	SLK;SYN;MGC45350
5282	GI_38202216	GI_38202216	NM_198291.1	SRC	A	3826	CAGTGTTTTGTAGATTTCAGATGACTATGCAGAGGCCTGGGGGACCCCTG	Homo sapiens v-src sarcoma (Schmidt-Ruppin A-2) viral oncogene homolog (avian) (SRC), transcript variant 2, mRNA.	go_function: protein-tyrosine kinase activity [goid 0004713] [evidence TAS] [pmid 9020193]; go_function: SH3/SH2 adaptor protein activity [goid 0005070] [evidence TAS] [pmid 9020193]; go_function: protein binding [goid 0005515] [evidence TAS] [pmid 9924018]; go_function: protein kinase activity [goid 0004672] [evidence P]; go_function: ATP binding [goid 0005524] [evidence IEA]; go_function: trans…	ASV;SRC1;c-SRC;p60-Src
2827	GI_29294638	GI_29294638	NM_002402.2	MEST	A	2166	TGACTGCTTAACTCCCCACTGCCTGTCCCAGAGAGGCTTTCCAATGTAGC	Homo sapiens mesoderm specific transcript homolog (mouse) (MEST), transcript variant 1, mRNA.	go_function: epoxide hydrolase activity [goid 0004301] [evidence IEA]; go_function: hydrolase activity [goid 0016787] [evidence IEA]; go_process: mesoderm development [goid 0007498] [evidence E] [pmid 9158153]; go_process: response to toxin [goid 0009636] [evidence IEA]; go_process: xenobiotic metabolism [goid 0006805] [evidence IEA]; go_process: aromatic compound catabolism [goid 0019439] [evide…	PEG1;MGC8703
4069	GI_17978494	GI_17978494	NM_078467.1	CDKN1A	A	2083	CATACTGGCCTGGACTGTTTTCTCTCGGCTCCCCATGTGTCCTGGTTCCC	Homo sapiens cyclin-dependent kinase inhibitor 1A (p21, Cip1) (CDKN1A), transcript variant 2, mRNA.	go_component: nucleus [goid 0005634] [evidence E]; go_function: cyclin-dependent protein kinase inhibitor activity [goid 0004861] [evidence E] [pmid 8242751]; go_function: cell cycle regulator [goid 0003750] [evidence E]; go_function: tumor suppressor [goid 0008181] [evidence E] [pmid 8242752]; go_function: protein kinase activity [goid 0004672] [evidence NR]; go_process: induction of apoptosis b…	P21;CIP1;SDI1;WAF1;CAP20;CDKN1;MDA-6
4044	GI_19743818	GI_19743818	NM_033668.1	ITGB1	A	2133	CGAGGTCATGGTTCATGTTGTGGAGAATCCAGAGTGTCCCACTGGTCCAG	Homo sapiens integrin, beta 1 (fibronectin receptor, beta polypeptide, antigen CD29 includes MDF2, MSK12) (ITGB1), transcript variant 1D, mRNA.	go_function: cell adhesion receptor activity [goid 0004895] [evidence P] [pmid 2958481]; go_process: homophilic cell adhesion [goid 0007156] [evidence E]; go_process: cell-matrix adhesion [goid 0007160] [evidence NR]; go_process: cellular defense response [goid 0006968] [evidence E]	CD29;FNRB;MDF2;VLAB;GPIIA;MSK12
4008	GI_17986269	GI_17986269	NM_016574.2	DRD2	A	2222	CTCTATCTGGGCCTGGGCTAGGGGACATCAGAGGTTCTTTGAGGGACTGC	Homo sapiens dopamine receptor D2 (DRD2), transcript variant 2, mRNA.	go_component: intermediate filament [goid 0005882] [evidence TAS] [pmid 2531656]; go_component: obsolete [goid 0008370] [evidence E]; go_component: integral to plasma membrane [goid 0005887] [evidence TAS] [pmid 8824240]; go_component: plasma membrane [goid 0005886] [evidence E]; go_function: dopamine receptor activity [goid 0004952] [evidence TAS] [pmid 10051231]; go_function: transmembrane rece…	D2R;D2DR
2990	GI_7108348	GI_7108348	NM_012484.1	HMMR	A	2396	CCTCCCTAATGCTCACCTTTATCACCTCATTCTGAACCCTTTCGCTGGCT	Homo sapiens hyaluronan-mediated motility receptor (RHAMM) (HMMR), transcript variant 1, mRNA.	go_function: hyaluronic acid binding [goid 0005540] [evidence NR]; go_process: oncogenesis [goid 0007048] [evidence TAS] [pmid 8595891]; go_process: cell motility [goid 0006928] [evidence NR]	RHAMM
5670	GI_8400707	GI_8400707	NM_005206.2	CRK	A	1068	GGCAATTGGAGGCGGTAGTGGTCGTGCCTGTGTGTATCAGAAGGGATAGG	Homo sapiens v-crk sarcoma virus CT10 oncogene homolog (avian) (CRK), transcript variant I, mRNA.	go_component: cytoplasm [goid 0005737] [evidence TAS] [pmid 10748058]; go_component: nucleus [goid 0005634] [evidence TAS] [pmid 10748058]; go_function: SH3/SH2 adaptor protein activity [goid 0005070] [evidence NR]; go_process: actin cytoskeleton reorganization [goid 0007012] [evidence TAS] [pmid 10748058]; go_process: oncogenesis [goid 0007048] [evidence TAS] [pmid 1630456]; go_process: cell mot…	CRKII
3290	GI_4505680	GI_4505680	NM_002608.1	PDGFB	A	3153	CAGCTCGTGGGCTGGGAATGGGGGAGAGAAGGGAAAAGATCCCCAAGACC	Homo sapiens platelet-derived growth factor beta polypeptide (simian sarcoma viral (v-sis) oncogene homolog) (PDGFB), transcript variant 1, mRNA.	go_component: membrane [goid 0016020] [evidence IEA]; go_component: extracellular [goid 0005576] [evidence NAS] [pmid 1661670]; go_function: platelet-derived growth factor receptor binding [goid 0005161] [evidence NAS] [pmid 1661670]; go_function: growth factor activity [goid 0008083] [evidence IEA]; go_process: response to wounding [goid 0009611] [evidence NAS] [pmid 1661670]; go_process: cell p…	SIS;SSV;PDGF2;c-sis
3893	GI_4506430	GI_4506430	NM_002890.1	RASA1	A	3500	CTGAGCCTTGGTGTACAGACCACCTTTCACAAAACGAAATGCTATGACTG	Homo sapiens RAS p21 protein activator (GTPase activating protein) 1 (RASA1), transcript variant 1, mRNA.	go_function: Ras GTPase activator activity [goid 0005099] [evidence TAS] [pmid 2188736]; go_function: GTPase activator activity [goid 0005096] [evidence NR]; go_process: cell growth and/or maintenance [goid 0008151] [evidence IEA]; go_process: intracellular signaling cascade [goid 0007242] [evidence IEA]	GAP;PKWS;RASA;CMAVM;RASGAP;p120GAP
3562	GI_33239450	GI_33239450	NM_182649.1	PCNA	A	861	CCACTCTCTTCAACGGTGACACTCAGTATGTCTGCAGATGTACCCCTTGT	Homo sapiens proliferating cell nuclear antigen (PCNA), transcript variant 2, mRNA.	go_component: delta-DNA polymerase cofactor complex [goid 0005660] [evidence TAS] [pmid 2565339]; go_component: nucleus [goid 0005634] [evidence NR]; go_function: proliferating cell nuclear antigen [goid 0003892] [evidence TAS]; go_function: DNA binding [goid 0003677] [evidence NR]; go_function: DNA polymerase processivity factor activity [goid 0030337] [evidence IEA]; go_process: DNA replication…	MGC8367
1795	GI_40805874	GI_40805874	NM_199356.1	THPO	A	1257	CTCCTGAAACCCAAAGCCCTGGTAAAAGGGATACACAGGACTGAAAAGGG	Homo sapiens thrombopoietin (myeloproliferative leukemia virus oncogene ligand, megakaryocyte growth and development factor) (THPO), transcript variant 3, mRNA.	go_component: extracellular [goid 0005576] [evidence IEA]; go_function: growth factor activity [goid 0008083] [evidence TAS] [pmid 8202159]; go_function: hormone activity [goid 0005179] [evidence IEA]; go_function: cytokine activity [goid 0005125] [evidence IEA]; go_process: development [goid 0007275] [evidence TAS] [pmid 8202159]; go_process: cell proliferation [goid 0008283] [evidence TAS] [pmi…	ML;TPO;MGDF;MKCSF;MPLLG
3156	GI_20143928	GI_20143928	NM_012415.2	RAD54B	A	2440	GGCAGATCAGTAAGCAAGGTCTTTGTGGGGCAGTTGTCGACCTCACCAAG	Homo sapiens RAD54B homolog (RAD54B), transcript variant 1, mRNA.	go_function: DNA helicase activity [goid 0003678] [evidence TAS] [pmid 10362364]; go_function: RNA helicase activity [goid 0003724] [evidence TAS] [pmid 10362364]; go_function: ATP binding [goid 0005524] [evidence IEA]; go_function: ATP dependent helicase activity [goid 0008026] [evidence IEA]; go_function: hydrolase activity [goid 0016787] [evidence IEA]; go_function: DNA binding [goid 0003677] …
822	GI_12408646	GI_12408646	NM_022406.1	XRCC4	A	1027	GCCTGATTCTTCACTACCTGAGACGTCGAAAAAGGAGCACATCTCAGCTG	Homo sapiens X-ray repair complementing defective repair in Chinese hamster cells 4 (XRCC4), transcript variant 2, mRNA.	go_process: double-strand break repair [goid 0006302] [evidence E] [pmid 8548796]; go_process: DNA recombination [goid 0006310] [evidence E] [pmid 8548796]
5208	GI_12408646	GI_12408646	NM_022406.1	XRCC4	A	946	ACAGCGAATGCAAAGAAATCTTGGGACAGAACCTAAAATGGCTCCTCAGG	Homo sapiens X-ray repair complementing defective repair in Chinese hamster cells 4 (XRCC4), transcript variant 2, mRNA.	go_process: double-strand break repair [goid 0006302] [evidence E] [pmid 8548796]; go_process: DNA recombination [goid 0006310] [evidence E] [pmid 8548796]
3878	GI_13186262	GI_13186262	NM_022974.1	FGFR2	A	1224	AACCAGCACTGGAGCCTCATTATGGAAAGTGTGGTCCCATCTGACAAGGG	Homo sapiens fibroblast growth factor receptor 2 (bacteria-expressed kinase, keratinocyte growth factor receptor, craniofacial dysostosis 1, Crouzon syndrome, Pfeiffer syndrome, Jackson-Weiss syndrome) (FGFR2), transcript variant 7, mRNA.		BEK;JWS;CEK3;CFD1;ECT1;KGFR;TK14;TK25;BFR-1;K-SAM
5548	GI_40353732	GI_40353732	NM_002520.4	NPM1	A	1223	GTAGCGGTGGTCAGACATGGAAATGGTGGGGAGACAAAAATATACATGTG	Homo sapiens nucleophosmin (nucleolar phosphoprotein B23, numatrin) (NPM1), mRNA.	go_component: nucleolus [goid 0005730] [evidence NR]	B23;NPM
2198	GI_22027623	GI_22027623	NM_145751.1	TRAF4	A	998	ATGTCCCAAGAGCCATAAGGGGGTGGGAATTGGGGAGGGAGAAAGGGTAG	Homo sapiens TNF receptor-associated factor 4 (TRAF4), transcript variant 2, mRNA.	go_component: nucleus [goid 0005634] [evidence IEA] [pmid 7592751]; go_function: DNA binding [goid 0003677] [evidence P] [pmid 7592751]; go_function: zinc ion binding [goid 0008270] [evidence IEA]; go_process: signal transduction [goid 0007165] [evidence P] [pmid 7592751]; go_process: development [goid 0007275] [evidence IEA]; go_process: apoptosis [goid 0006915] [evidence IEA]	CART1;MLN62;RNF83
4843	GI_22027617	GI_22027617	NM_145725.1	TRAF3	A	2194	CCGGCGGGAGGAGCCACGCGTGAGCACACCTGACACGTTTTATAATAGAC	Homo sapiens TNF receptor-associated factor 3 (TRAF3), transcript variant 1, mRNA.	go_component: kinesin complex [goid 0005871] [evidence IEA]; go_function: signal transducer activity [goid 0004871] [evidence TAS] [pmid 7533327]; go_function: zinc ion binding [goid 0008270] [evidence IEA]; go_function: astacin activity [goid 0008533] [evidence IEA]; go_process: induction of apoptosis [goid 0006917] [evidence TAS] [pmid 10799510]; go_process: signal transduction [goid 0007165] […	LAP1;CAP-1;CRAF1;CD40bp
5381	GI_21618337	GI_21618337	NM_003150.2	STAT3	A	3338	TGAGCCAAAATTGCACCACTGCACACTGCACTCCATCCTGGGCGACAGTC	Homo sapiens signal transducer and activator of transcription 3 (acute-phase response factor) (STAT3), transcript variant 2, mRNA.	go_component: cytoplasm [goid 0005737] [evidence E] [pmid 7512451]; go_component: nucleus [goid 0005634] [evidence E] [pmid 7512451]; go_function: hematopoietin/interferon-class (D200-domain) cytokine receptor signal transducer activity [goid 0005062] [evidence E] [pmid 7512451]; go_function: transcription factor activity [goid 0003700] [evidence E]; go_process: JAK-STAT cascade [goid 0007259] [e…	APRF
5985	GI_15431329	GI_15431329	NM_033293.1	CASP1	A	956	TAAGGAAACTGTATGAATGTCTGTGGGCAGGAAGTGAAGAGATCGTTCTG	Homo sapiens caspase 1, apoptosis-related cysteine protease (interleukin 1, beta, convertase) (CASP1), transcript variant gamma, mRNA.	go_component: intracellular [goid 0005622] [evidence IEA]; go_function: thiol protease [goid 0004220] [evidence E] [pmid 1373520]; go_function: caspase-1 activity [goid 0004201] [evidence TAS] [pmid 10353249]; go_function: caspase activator activity [goid 0008656] [evidence TAS] [pmid 10799503]; go_function: caspase activity [goid 0004199] [evidence IEA]; go_function: cysteine-type peptidase acti…	ICE;P45;IL1BC
3126	GI_20336334	GI_20336334	NM_138578.1	BCL2L1	A	2173	TTCAGGCCTCCCTCTCTCTTCTGCTCCACCCTTGGCCTGTCTCATCCCCA	Homo sapiens BCL2-like 1 (BCL2L1), nuclear gene encoding mitochondrial protein, transcript variant 1, mRNA.	go_component: integral to membrane [goid 0016021] [evidence IEA]; go_component: mitochondrion [goid 0005739] [evidence TAS] [pmid 10365962]; go_function: apoptosis inhibitor activity [goid 0008189] [evidence TAS] [pmid 10802717]; go_process: apoptotic mitochondrial changes [goid 0008637] [evidence TAS] [pmid 9393856]; go_process: negative regulation of survival gene products [goid 0008634] [evide…	BCLX;BCL2L;Bcl-X;bcl-xL;bcl-xS;BCL-XL/S
4180	GI_6382057	GI_6382057	NM_007313.1	ABL1	A	5044	ATGCGGTTCTTACAGCACATCACCTCTTTCCCCCCGACGGCTGTGACGCA	Homo sapiens v-abl Abelson murine leukemia viral oncogene homolog 1 (ABL1), transcript variant b, mRNA.	go_component: nucleus [goid 0005634] [evidence NR]; go_function: protein-tyrosine kinase activity [goid 0004713] [evidence TAS] [pmid 10391249]; go_function: DNA binding [goid 0003677] [evidence NR]; go_function: ATP binding [goid 0005524] [evidence IEA]; go_function: transferase activity [goid 0016740] [evidence IEA]; go_process: S-specific transcription in mitotic cell cycle [goid 0000115] [evi…	ABL;JTK7;p150;c-ABL;v-abl
895	GI_15147349	GI_15147349	NM_033165.1	FGF8	A	685	ACACCACCGAGCAGAGCCTGCGCTTCGAGTTCCTCAACTACCCGCCCTTC	Homo sapiens fibroblast growth factor 8 (androgen-induced) (FGF8), transcript variant A, mRNA.	go_component: cellular_component unknown [goid 0008372] [evidence NAS]; go_component: extracellular space [goid 0005615] [evidence NR]; go_function: fibroblast growth factor receptor ligand [goid 0005162] [evidence P] [pmid 8595889]; go_function: growth factor activity [goid 0008083] [evidence NAS]; go_process: gastrulation [goid 0007369] [evidence TAS] [pmid 8700553]; go_process: embryogenesis a…	AIGF;HBGF-8
1851	GI_13435352	GI_13435352	NM_024003.1	L1CAM	A	4406	GCTCCATACACACGCTGCCTTCGGTACCCACCACACAACATCCAAGTGGC	Homo sapiens L1 cell adhesion molecule (hydrocephalus, stenosis of aqueduct of Sylvius 1, MASA (mental retardation, aphasia, shuffling gait and adducted thumbs) syndrome, spastic paraplegia 1) (L1CAM), transcript variant 2, mRNA.	go_component: integral to membrane [goid 0016021] [evidence IEA]; go_function: cell adhesion molecule activity [goid 0005194] [evidence IEA]; go_process: cell adhesion [goid 0007155] [evidence NR] [pmid 7920659]; go_process: neurogenesis [goid 0007399] [evidence TAS] [pmid 1769655]; go_process: development [goid 0007275] [evidence IEA]	S10;HSAS;MASA;MIC5;SPG1;CAML1;CD171;HSAS1;N-CAML1
2011	GI_16933527	GI_16933527	NM_057157.1	CYP26A1	A	1455	CCAGGTTCAGCTTCATTCCATTTGGAGGAGGCCTTAGGAGCTGTGTAGGC	Homo sapiens cytochrome P450, family 26, subfamily A, polypeptide 1 (CYP26A1), transcript variant 2, mRNA.	go_component: membrane [goid 0016020] [evidence IEA]; go_component: microsome [goid 0005792] [evidence IEA]; go_component: endoplasmic reticulum [goid 0005783] [evidence IEA]; go_function: retinoic acid 4-hydroxylase activity [goid 0008401] [evidence TAS] [pmid 9228017]; go_function: cytochrome P450 activity [goid 0015034] [evidence TAS] [pmid 9228017]; go_function: electron transporter activity …	CP26;CYP26;P450RAI;P450RAI1
1182	GI_23238215	GI_23238215	NM_152831.1	ACE	A	1500	TTGACAAGATCGCCTTTATCCCCTTCAGCTACCTCGTCGATCAGTGGCGC	Homo sapiens angiotensin I converting enzyme (peptidyl-dipeptidase A) 1 (ACE), transcript variant 3, mRNA.	go_component: soluble fraction [goid 0005625] [evidence E] [pmid 1328889]; go_component: membrane fraction [goid 0005624] [evidence P] [pmid 2849100]; go_component: plasma membrane [goid 0005886] [evidence E]; go_function: peptidyl-dipeptidase activity [goid 0008241] [evidence NR]; go_process: regulation of blood pressure [goid 0008217] [evidence P] [pmid 1328889]; go_process: circulation [goid 0…	DCP;ACE1;DCP1;CD143;MGC26566
2768	GI_21450841	GI_21450841	NM_002378.2	MATK	A	2017	CCCGTGGACACCCCAGACCTGCGAAGGATGATCGCCCGATAAAGACGGAT	Homo sapiens megakaryocyte-associated tyrosine kinase (MATK), transcript variant 2, mRNA.	go_component: soluble fraction [goid 0005625] [evidence NR]; go_function: protein-tyrosine kinase activity [goid 0004713] [evidence E] [pmid 7530249]; go_function: protein binding [goid 0005515] [evidence E]; go_process: mesoderm development [goid 0007498] [evidence P] [pmid 8288563]; go_process: positive regulation of cell proliferation [goid 0008284] [evidence E]; go_process: protein amino acid…	CHK;CTK;HYL;Lsk;HYLTK;HHYLTK;MGC1708;MGC2101;DKFZp434N1212
840	GI_38505162	GI_38505162	NM_018890.2	RAC1	A	2103	TCACTTGACCAATACTGACCCTCTTTACCTCGCCCACGCGGACACACGCC	Homo sapiens ras-related C3 botulinum toxin substrate 1 (rho family, small GTP binding protein Rac1) (RAC1), transcript variant Rac1b, mRNA.	go_component: peripheral plasma membrane protein [goid 0000157] [evidence P] [pmid 2674130]; go_function: GTPase activity [goid 0003924] [evidence P] [pmid 2674130]; go_function: Rho small monomeric GTPase activity [goid 0003931] [evidence IEA]; go_function: GTP binding [goid 0005525] [evidence IEA]; go_process: response to wounding [goid 0009611] [evidence P]; go_process: embryogenesis and morph…	TC-25;p21-Rac1
2081	GI_38505162	GI_38505162	NM_018890.2	RAC1	A	2231	GTACAACTTAACTCACTGGCGAGAATACAGCGTGGGACCCTTCAGCCACT	Homo sapiens ras-related C3 botulinum toxin substrate 1 (rho family, small GTP binding protein Rac1) (RAC1), transcript variant Rac1b, mRNA.	go_component: peripheral plasma membrane protein [goid 0000157] [evidence P] [pmid 2674130]; go_function: GTPase activity [goid 0003924] [evidence P] [pmid 2674130]; go_function: Rho small monomeric GTPase activity [goid 0003931] [evidence IEA]; go_function: GTP binding [goid 0005525] [evidence IEA]; go_process: response to wounding [goid 0009611] [evidence P]; go_process: embryogenesis and morph…	TC-25;p21-Rac1
4256	GI_34304369	GI_34304369	NM_183041.1	DTNBP1	A	860	ACCTGCAGATTGCAGAGCGGCGAGAGCCCATAGGCAGCATGTCATCCATG	Homo sapiens dystrobrevin binding protein 1 (DTNBP1), transcript variant 3, mRNA.		SDY;My031;FLJ30031;MGC20210;DKFZP564K192
4002	GI_18860854	GI_18860854	NM_130803.1	MEN1	A	2920	GACACAAAACTCCGCCCCCAGCCTATGAGCATCCTGAGCCCCGCCCTCTT	Homo sapiens multiple endocrine neoplasia I (MEN1), transcript variant e1E, mRNA.	go_component: nucleus [goid 0005634] [evidence E]; go_function: protein binding [goid 0005515] [evidence E]; go_function: tumor suppressor [goid 0008181] [evidence P]; go_process: regulation of transcription, DNA-dependent [goid 0006355] [evidence E]; go_process: negative regulation of transcription from Pol II promoter [goid 0000122] [evidence E]	MEAI;SCG2
2738	GI_27886565	GI_27886565	NM_173844.1	MALT1	A	4365	GAGCATCATCTTGTTCAGCCTCAGCTGGGAACATGTGTACTGGGTGACTC	Homo sapiens mucosa associated lymphoid tissue lymphoma translocation gene 1 (MALT1), transcript variant 2, mRNA.	go_component: intracellular [goid 0005622] [evidence NAS] [pmid 11707622]; go_component: cellular_component unknown [goid 0008372] [evidence ND]; go_function: caspase activity [goid 0004199] [evidence NAS] [pmid 11090634]; go_function: apoptosis inhibitor activity [goid 0008189] [evidence NAS] [pmid 11090634]; go_function: defense/immunity protein activity [goid 0003793] [evidence NAS] [pmid 1052…	MLT;MLT1;DKFZp434L132
4250	GI_7657065	GI_7657065	NM_004449.2	ERG	A	1328	TATACCCCAACACTAGGCTCCCCACCAGCCATATGCCTTCTCATCTGGGC	Homo sapiens v-ets erythroblastosis virus E26 oncogene like (avian) (ERG), transcript variant 2, mRNA.	go_component: nucleus [goid 0005634] [evidence TAS] [pmid 8502479]; go_function: DNA binding [goid 0003677] [evidence E]; go_function: signal transducer activity [goid 0004871] [evidence TAS] [pmid 8502479]; go_function: transcription factor activity [goid 0003700] [evidence IEA]; go_process: protein amino acid phosphorylation [goid 0006468] [evidence TAS] [pmid 8502479]; go_process: oncogenesis …
2232	GI_13186248	GI_13186248	NM_023111.1	FGFR1	A	1320	ACCTGACCACAGAATTGGAGGCTACAAGGTCCGTTATGCCACCTGGAGCA	Homo sapiens fibroblast growth factor receptor 1 (fms-related tyrosine kinase 2, Pfeiffer syndrome) (FGFR1), transcript variant 9, mRNA.	go_component: integral to plasma membrane [goid 0005887] [evidence E]; go_function: fibroblast growth factor receptor activity [goid 0005007] [evidence E]; go_process: FGF receptor signaling pathway [goid 0008543] [evidence E]; go_process: MAPKKK cascade [goid 0000165] [evidence E]; go_process: skeletal development [goid 0001501] [evidence E]; go_process: oncogenesis [goid 0007048] [evidence E]	H2;H3;H4;H5;CEK;FLG;FLT2;KAL2;BFGFR;C-FGR;N-SAM;FLJ14326
2054	GI_21536465	GI_21536465	NM_021913.2	AXL	A	4879	GGGATGGACGATCTCCCACCTTTCGGGCCATGTTGCCCCCGTGAGCCAAT	Homo sapiens AXL receptor tyrosine kinase (AXL), transcript variant 1, mRNA.	go_component: integral to plasma membrane [goid 0005887] [evidence TAS] [pmid 1656220]; go_function: transmembrane receptor protein tyrosine kinase activity [goid 0004714] [evidence TAS] [pmid 1656220]; go_function: ATP binding [goid 0005524] [evidence IEA]; go_function: receptor activity [goid 0004872] [evidence IEA]; go_function: transferase activity [goid 0016740] [evidence IEA]; go_process: s…	UFO
5504	GI_14591901	GI_14591901	NM_032941.1	RECQL	A	1828	TTGGATGGGAAAGGGTGCAGCAAAACTGAGAGTAGCAGGTGTTGTGGCTC	Homo sapiens RecQ protein-like (DNA helicase Q1-like) (RECQL), transcript variant 2, mRNA.	go_component: nucleus [goid 0005634] [evidence TAS] [pmid 7961977]; go_function: DNA helicase activity [goid 0003678] [evidence P] [pmid 7527136]; go_function: ATP dependent DNA helicase activity [goid 0004003] [evidence TAS] [pmid 7961977]; go_function: adenosinetriphosphatase activity [goid 0004002] [evidence P] [pmid 7527136]; go_function: ATP binding [goid 0005524] [evidence IEA]; go_function…	RecQ1;RECQL1
2801	GI_15451766	GI_15451766	NM_033240.1	PML	A	1147	ATGAAGTGCTACGCCTCGGACCAGGAGGTGCTGGACATGCACGGTTTCCT	Homo sapiens promyelocytic leukemia (PML), transcript variant 2, mRNA.	go_component: nucleus [goid 0005634] [evidence E]; go_function: transcription cofactor activity [goid 0003712] [evidence NR]; go_function: tumor suppressor [goid 0008181] [evidence NR]; go_function: DNA binding [goid 0003677] [evidence NR]; go_function: transcription factor activity [goid 0003700] [evidence E] [pmid 1311253]; go_process: oncogenesis [goid 0007048] [evidence E]	MYL;RNF71;TRIM19
5700	GI_15451766	GI_15451766	NM_033240.1	PML	A	1257	CACCGATGGCTTCGACGAGTTCAAGGTGCGCCTGCAGGACCTCAGCTCTT	Homo sapiens promyelocytic leukemia (PML), transcript variant 2, mRNA.	go_component: nucleus [goid 0005634] [evidence E]; go_function: transcription cofactor activity [goid 0003712] [evidence NR]; go_function: tumor suppressor [goid 0008181] [evidence NR]; go_function: DNA binding [goid 0003677] [evidence NR]; go_function: transcription factor activity [goid 0003700] [evidence E] [pmid 1311253]; go_process: oncogenesis [goid 0007048] [evidence E]	MYL;RNF71;TRIM19
2749	GI_27437046	GI_27437046	NM_000760.2	CSF3R	A	2376	CAAGAGCAGTTTCCACCCAGCCCCAATCCCAGTCTGGCACCAGCGATCAG	Homo sapiens colony stimulating factor 3 receptor (granulocyte) (CSF3R), transcript variant 1, mRNA.	go_component: integral to plasma membrane [goid 0005887] [evidence TAS] [pmid 7542747]; go_function: receptor activity [goid 0004872] [evidence TAS] [pmid 7542747]; go_function: hematopoietin/interferon-class (D200-domain) cytokine receptor activity [goid 0004896] [evidence IEA]; go_function: cell adhesion molecule activity [goid 0005194] [evidence IEA]; go_process: defense response [goid 0006952…	CD114;GCSFR
1836	GI_11641414	GI_11641414	NM_021874.1	CDC25B	A	2908	GCGCAGTGCCTTGCATACCCAAACCAGGTGGGAGCGTTTTGTTGAGCATG	Homo sapiens cell division cycle 25B (CDC25B), transcript variant 4, mRNA.	go_function: protein tyrosine phosphatase activity [goid 0004725] [evidence E] [pmid 1836978]; go_process: positive regulation of cell proliferation [goid 0008284] [evidence P] [pmid 8276402]; go_process: mitosis [goid 0007067] [evidence E] [pmid 1836978]; go_process: regulation of cell cycle [goid 0000074] [evidence P] [pmid 1836978]
5129	GI_14734600	GI_14734600	XM_001607.2	GADD45A	A	647	CTGCACTGCGTGCTGGTGACGAATCCACATTCATCTCAATGGAAGGATCC	Homo sapiens growth arrest and DNA-damage-inducible, alpha (GADD45A), mRNA.		DDIT1;GADD45
2298	GI_9845514	GI_9845514	NM_002961.2	S100A4	A	357	GCAGCCCAGGAAGAAATGAAAACTCCTCTGATGTGGTTGGGGGGTCTGCC	Homo sapiens S100 calcium binding protein A4 (calcium protein, calvasculin, metastasin, murine placental homolog) (S100A4), transcript variant 1, mRNA.	go_function: calcium ion binding [goid 0005509] [evidence TAS] [pmid 8204608]; go_process: invasive growth [goid 0007125] [evidence NR]	42A;18A2;CAPL;MTS1;P9KA;PEL98
2373	GI_14702165	GI_14702165	NM_000930.2	PLAT	A	2325	GTATATTTATAGTCACAAGAGCCCAGCAGGGCCTCAAAGTTGGGGCAGGC	Homo sapiens plasminogen activator, tissue (PLAT), transcript variant 1, mRNA.	go_function: t-plasminogen activator activity [goid 0004296] [evidence E] [pmid 2838384]; go_process: proteolysis and peptidolysis [goid 0006508] [evidence E]; go_process: blood coagulation [goid 0007596] [evidence E]; go_process: protein modification [goid 0006464] [evidence E]	TPA;T-PA
3063	GI_18860895	GI_18860895	NM_130440.1	PTPRF	A	7416	TAGGTAAGTGGGGGCGGGGAAGGGTGCATAGCTGTTTTAGCTGAGGGACG	Homo sapiens protein tyrosine phosphatase, receptor type, F (PTPRF), transcript variant 2, mRNA.	go_component: integral to plasma membrane [goid 0005887] [evidence TAS] [pmid 2972792]; go_function: transmembrane receptor protein tyrosine phosphatase activity [goid 0005001] [evidence TAS] [pmid 8995282]; go_function: protein tyrosine phosphatase activity [goid 0004725] [evidence P] [pmid 7665159]; go_function: receptor activity [goid 0004872] [evidence IEA]; go_function: prenylated protein ty…	LAR
656	GI_18860895	GI_18860895	NM_130440.1	PTPRF	A	7345	ATCAGTCCTTATTATCCCAGCTTGCTGAGGGGCAGGGAGAGCGCCTCTTC	Homo sapiens protein tyrosine phosphatase, receptor type, F (PTPRF), transcript variant 2, mRNA.	go_component: integral to plasma membrane [goid 0005887] [evidence TAS] [pmid 2972792]; go_function: transmembrane receptor protein tyrosine phosphatase activity [goid 0005001] [evidence TAS] [pmid 8995282]; go_function: protein tyrosine phosphatase activity [goid 0004725] [evidence P] [pmid 7665159]; go_function: receptor activity [goid 0004872] [evidence IEA]; go_function: prenylated protein ty…	LAR
6035	GI_6552302	GI_6552302	NM_007296.1	BRCA1	A	6962	TCCAGGACTGTTTATAGCTGTTGGAAGGACTAGGTCTTCCCTAGCCCCCC	Homo sapiens breast cancer 1, early onset (BRCA1), transcript variant BRCA1a', mRNA.	go_component: transcription factor complex [goid 0005667] [evidence E] [pmid 9662397]; go_component: secretory vesicle [goid 0005803] [evidence E]; go_component: extracellular space [goid 0005615] [evidence E]; go_component: nucleus [goid 0005634] [evidence E]; go_function: protein binding [goid 0005515] [evidence E] [pmid 10910365]; go_function: tumor suppressor [goid 0008181] [evidence E] [pmid…	PSCP;RNF53
4255	GI_9961247	GI_9961247	NM_018833.1	TAP2	A	1903	TGCGGGACAGAAACAACGTCTGGCCATTGCCCGGGCCCTTGTACGAGACC	Homo sapiens transporter 2, ATP-binding cassette, sub-family B (MDR/TAP) (TAP2), transcript variant 2, mRNA.	go_component: membrane fraction [goid 0005624] [evidence P] [pmid 1946428]; go_component: integral to plasma membrane [goid 0005887] [evidence P] [pmid 1946428]; go_function: peptide transporter activity [goid 0015197] [evidence P] [pmid 1946428]; go_function: ATP-binding cassette (ABC) transporter activity [goid 0004009] [evidence P] [pmid 1946428]; go_process: peptide transport [goid 0015833] […	APT2;PSF2;ABC18;ABCB3;RING11;D6S217E
4091	GI_7108337	GI_7108337	NM_013406.1	DHPS	A	966	TCAAGGTCTATGCTGACGCCTCCCTGGTCTTCCCCCTGCTTGTGGCTGAA	Homo sapiens deoxyhypusine synthase (DHPS), transcript variant 2, mRNA.	go_function: deoxyhypusine synthase activity [goid 0004171] [evidence TAS] [pmid 8549832]; go_function: transferase activity [goid 0016740] [evidence IEA]; go_process: positive regulation of cell proliferation [goid 0008284] [evidence TAS] [pmid 8549832]; go_process: protein biosynthesis [goid 0006412] [evidence TAS] [pmid 7673224]; go_process: hypusine biosynthesis from peptidyl-lysine [goid 000…
1766	GI_6633800	GI_6633800	NM_007329.1	DMBT1	A	7550	GAGAGTTCTGACCTGGATGGCCCATAGACCTGACGTCCCAGAATCCATGC	Homo sapiens deleted in malignant brain tumors 1 (DMBT1), transcript variant 2, mRNA.	go_function: tumor suppressor [goid 0008181] [evidence P] [pmid 9288095]	GP340
3318	GI_17318560	GI_17318560	NM_057182.1	CCNE1	A	1469	CAGACACCAGTGCGTGCTCCCGATGCTGCTATGGAAGGTGCTACTTGACC	Homo sapiens cyclin E1 (CCNE1), transcript variant 2, mRNA.	go_component: nucleus [goid 0005634] [evidence NAS]; go_function: cyclin-dependent protein kinase, intrinsic regulator activity [goid 0016538] [evidence IEA]; go_process: G1/S transition of mitotic cell cycle [goid 0000082] [evidence NAS] [pmid 8207080]; go_process: cytokinesis [goid 0016288] [evidence IEA]; go_process: regulation of cell cycle [goid 0000074] [evidence IEA]; go_process: cytokines…	CCNE
5475	GI_18641369	GI_18641369	NM_005962.2	MXI1	A	2379	CTTTCAAACTCCAAGGTTCCCCTGTGGCCCTCTCCCTTACCCTGGGAAGG	Homo sapiens MAX interacting protein 1 (MXI1), transcript variant 1, mRNA.	go_component: nucleus [goid 0005634] [evidence P] [pmid 8425219]; go_function: transcription factor binding, cytoplasmic sequestering [goid 0003719] [evidence P] [pmid 8425219]; go_function: transcription co-repressor activity [goid 0003714] [evidence E] [pmid 8425219]; go_function: tumor suppressor [goid 0008181] [evidence E]; go_function: DNA binding [goid 0003677] [evidence E] [pmid 8425219]; …	MAD2;MXD2
2057	GI_11038638	GI_11038638	NM_004327.2	BCR	A	4350	TCTGGCTAATCGGGCCATCCGTAGAGCGGGAACCTTCCTGAGGTGTCCTT	Homo sapiens breakpoint cluster region (BCR), transcript variant 1, mRNA.	go_function: protein serine/threonine kinase activity [goid 0004674] [evidence E] [pmid 1657398]; go_function: GTPase activator activity [goid 0005096] [evidence E] [pmid 1903516]; go_process: protein amino acid phosphorylation [goid 0006468] [evidence E] [pmid 1657398]; go_process: oncogenesis [goid 0007048] [evidence P] [pmid 1903516]; go_process: signal transduction [goid 0007165] [evidence P]…	ALL;CML;PHL;BCR1;D22S11;D22S662
5097	GI_32483360	GI_32483360	NM_181868.1	APAF1	A	6767	TGATGGAGCTGCAAATTTCATGGCAGTTCATGCAGTCGGTCAAGAGGAGG	Homo sapiens apoptotic protease activating factor (APAF1), transcript variant 4, mRNA.	go_component: cytosol [goid 0005829] [evidence TAS] [pmid 9267021]; go_component: intracellular [goid 0005622] [evidence IEA]; go_component: cellular_component unknown [goid 0008372] [evidence ND]; go_function: caspase activator activity [goid 0008656] [evidence TAS] [pmid 9267021]; go_function: ATP binding [goid 0005524] [evidence IEA]; go_function: apoptosis regulator activity [goid 0016329] [e…	CED4
1338	GI_13259498	GI_13259498	NM_023000.1	RBBP1	A	4223	GCCAAAGTATATGTTCAGCAGTGTGCCCAGGATTGAAGGTGTAAATGGGA	Homo sapiens retinoblastoma binding protein 1 (RBBP1), transcript variant 2, mRNA.	go_component: chromatin [goid 0005717] [evidence IEA]; go_component: nucleus [goid 0005634] [evidence TAS] [pmid 8414517]; go_component: chromatin [goid 0000785] [evidence IEA]; go_function: protein binding [goid 0005515] [evidence TAS] [pmid 1857421]; go_function: transcription factor activity [goid 0003700] [evidence TAS] [pmid 8414517]; go_function: chromatin binding [goid 0003682] [evidence I…	RBP1;RBP-1
2401	GI_21614510	GI_21614510	NM_004113.3	FGF12	A	2072	GCAGCTATGACTCCAACAGACAGGATTGTGTGAGCAGCTGAAAGGAGCAA	Homo sapiens fibroblast growth factor 12 (FGF12), transcript variant 2, mRNA.	go_component: extracellular space [goid 0005615] [evidence P]; go_component: nucleus [goid 0005634] [evidence E] [pmid 8790420]; go_function: growth factor activity [goid 0008083] [evidence P] [pmid 8790420]; go_process: heart development [goid 0007507] [evidence P]; go_process: signal transduction [goid 0007165] [evidence P] [pmid 8790420]; go_process: neurogenesis [goid 0007399] [evidence P] [p…	FHF1;FGF12B
4880	GI_28329418	GI_28329418	NM_175635.1	CBFA2T1	A	2911	ATGGTGGCTTCAGCTCCAGCCCCTTTCCAAAATTTTTCAACCCCACCCTG	Homo sapiens core-binding factor, runt domain, alpha subunit 2; translocated to, 1; cyclin D-related (CBFA2T1), transcript variant 3, mRNA.	go_component: nucleus [goid 0005634] [evidence IEA]; go_function: transcription factor activity [goid 0003700] [evidence TAS] [pmid 9618262]; go_process: energy pathways [goid 0006091] [evidence TAS] [pmid 9618262]; go_process: cell growth and/or maintenance [goid 0008151] [evidence IEA]; go_process: regulation of transcription, DNA-dependent [goid 0006355] [evidence IEA]	CDR;ETO;MTG8;AML1T1;ZMYND2;MGC2796
1628	GI_34485724	GI_34485724	NM_033360.2	KRAS2	A	4967	CTCTCCCCCCACACCCCCACAGAGCTAACTGGGTTACAGTGTTTTATCCG	Homo sapiens v-Ki-ras2 Kirsten rat sarcoma 2 viral oncogene homolog (KRAS2), transcript variant a, mRNA.	go_function: GTPase activity [goid 0003924] [evidence NR]; go_process: regulation of cell cycle [goid 0000074] [evidence NR]	RASK2;KI-RAS;C-K-RAS;K-RAS2A;K-RAS2B
122	GI_34485724	GI_34485724	NM_033360.2	KRAS2	A	5197	TGTGGGACATATGCAGTGTGATCCAGTTGTTTTCCATCATTTGGTTGCGC	Homo sapiens v-Ki-ras2 Kirsten rat sarcoma 2 viral oncogene homolog (KRAS2), transcript variant a, mRNA.	go_function: GTPase activity [goid 0003924] [evidence NR]; go_process: regulation of cell cycle [goid 0000074] [evidence NR]	RASK2;KI-RAS;C-K-RAS;K-RAS2A;K-RAS2B
4134	GI_20336200	GI_20336200	NM_138293.1	ATM	A	793	GTGGCTTAGGAGGAGCTTGGGCCTTTGTTCTTCGAGACGTTATTTATACT	Homo sapiens ataxia telangiectasia mutated (includes complementation groups A, C and D) (ATM), transcript variant 3, mRNA.	go_component: nucleus [goid 0005634] [evidence IEA]; go_function: protein serine/threonine kinase activity [goid 0004674] [evidence TAS]; go_function: protein kinase activity [goid 0004672] [evidence E]; go_function: cAMP-dependent protein kinase activity [goid 0004691] [evidence IEA]; go_function: protein kinase CK2 activity [goid 0004682] [evidence IEA]; go_function: DNA binding [goid 0003677] …	AT1;ATA;ATC;ATD;ATE;ATDC
247	GI_20336200	GI_20336200	NM_138293.1	ATM	A	510	CAGAGCACTGACCTCTGTGACTTTTCAGGGGATTTGGATCCTGCTCCTAA	Homo sapiens ataxia telangiectasia mutated (includes complementation groups A, C and D) (ATM), transcript variant 3, mRNA.	go_component: nucleus [goid 0005634] [evidence IEA]; go_function: protein serine/threonine kinase activity [goid 0004674] [evidence TAS]; go_function: protein kinase activity [goid 0004672] [evidence E]; go_function: cAMP-dependent protein kinase activity [goid 0004691] [evidence IEA]; go_function: protein kinase CK2 activity [goid 0004682] [evidence IEA]; go_function: DNA binding [goid 0003677] …	AT1;ATA;ATC;ATD;ATE;ATDC
4065	GI_16357471	GI_16357471	NM_044472.1	CDC42	A	536	GCTGGCCCGTGACCTGAAGGCTGTCAAGTATGTGGAGTGTTCTGCACTTA	Homo sapiens cell division cycle 42 (GTP binding protein, 25kDa) (CDC42), transcript variant 2, mRNA.	go_component: filopodium [goid 0030175] [evidence NAS]; go_function: Rho small monomeric GTPase activity [goid 0003931] [evidence NAS]; go_function: GTP binding [goid 0005525] [evidence IEA]; go_process: actin filament organization [goid 0007015] [evidence NAS]; go_process: small GTPase mediated signal transduction [goid 0007264] [evidence IEA]	G25K;CDC42Hs
1823	GI_14670386	GI_14670386	NM_004322.2	BAD	A	895	CGGTGCGTGTGAAGCCACGGAAGGCTTGGTCCCATCGGAAGTTTTGGGTT	Homo sapiens BCL2-antagonist of cell death (BAD), transcript variant 1, mRNA.	go_component: mitochondrial outer membrane [goid 0005741] [evidence NAS]; go_component: cytoplasm [goid 0005737] [evidence NAS]; go_component: nucleus [goid 0005634] [evidence IEA]; go_function: protein binding [goid 0005515] [evidence NAS]; go_function: DNA binding [goid 0003677] [evidence IEA]; go_process: apoptotic program [goid 0008632] [evidence TAS] [pmid 7834748]; go_process: induction of …	BBC2;BCL2L8
4107	GI_20809251	GI_20809251	NM_022561.2	GH1	A	445	ATCCCTGTGACCCCTCCCCAGTGCCTCTCCTGGCCCTGGAAGTTGCCACT	Homo sapiens growth hormone 1 (GH1), transcript variant 4, mRNA.	go_function: peptide hormone [goid 0005180] [evidence P]; go_process: signal transduction [goid 0007165] [evidence P]	GH;GHN;GH-N
3826	GI_19528648	GI_19528648	NM_001202.2	BMP4	A	1553	CCCTGGTCAATTCTGTCAATTCCAGTATCCCCAAAGCCTGTTGTGTGCCC	Homo sapiens bone morphogenetic protein 4 (BMP4), transcript variant 1, mRNA.	go_function: signal transducer activity [goid 0004871] [evidence TAS] [pmid 9804553]; go_function: cytokine activity [goid 0005125] [evidence IEA]; go_function: growth factor activity [goid 0008083] [evidence IEA]; go_process: mesoderm development [goid 0007498] [evidence TAS] [pmid 9804553]; go_process: skeletal development [goid 0001501] [evidence NR]; go_process: growth [goid 0040007] [evidenc…	ZYME;BMP2B;BMP2B1
1739	GI_16936532	GI_16936532	NM_052984.1	CDK4	A	837	GGACACTGAGAGGGCAATCTTTGCCTTTATCTCTGAGGCTATGGAGGGTC	Homo sapiens cyclin-dependent kinase 4 (CDK4), transcript variant 2, mRNA.	go_function: cyclin-dependent protein kinase activity [goid 0004693] [evidence E]; go_process: G1/S transition of mitotic cell cycle [goid 0000082] [evidence E]; go_process: oncogenesis [goid 0007048] [evidence E] [pmid 7652577]; go_process: regulation of cell cycle [goid 0000074] [evidence E] [pmid 7652577]; go_process: cell proliferation [goid 0008283] [evidence E]	CMM3;PSK-J3;MGC14458
2693	GI_19924134	GI_19924134	NM_133487.1	RAD51	A	1774	CAGCTACTCTATAGCCTGAGGTGGGAGAATCACTTAAGCCTGGAAGGTGG	Homo sapiens RAD51 homolog (RecA homolog, E. coli) (S. cerevisiae) (RAD51), transcript variant 2, mRNA.	go_component: nucleus [goid 0005634] [evidence TAS] [pmid 8358431]; go_function: adenosinetriphosphatase activity [goid 0004002] [evidence NR]; go_function: DNA binding [goid 0003677] [evidence P] [pmid 8358431]; go_function: DNA dependent ATPase activity [goid 0008094] [evidence IEA]; go_function: damaged DNA binding [goid 0003684] [evidence IEA]; go_function: nucleotide binding [goid 0000166] […	RECA;HRAD51;RAD51A;HsRad51
1678	GI_27894343	GI_27894343	NM_173157.1	NR4A1	A	827	AGAGAGCTATTCCATGCCTACGGCCTTCCCAGGTTTGGCACCCACTTCTC	Homo sapiens nuclear receptor subfamily 4, group A, member 1 (NR4A1), transcript variant 2, mRNA.	go_function: ligand-dependent nuclear receptor activity [goid 0004879] [evidence P] [pmid 2626032]; go_function: DNA binding [goid 0003677] [evidence P] [pmid 2626032]; go_process: signal transduction [goid 0007165] [evidence P] [pmid 2626032]	HMR;N10;TR3;NP10;GFRP1;NAK-1;NGFIB;NUR77;MGC9485
3741	GI_27894343	GI_27894343	NM_173157.1	NR4A1	A	890	CTCGGGGATACTGGATACACCCGTGACCTCAACCAAGGCCCGGAGCGGGG	Homo sapiens nuclear receptor subfamily 4, group A, member 1 (NR4A1), transcript variant 2, mRNA.	go_function: ligand-dependent nuclear receptor activity [goid 0004879] [evidence P] [pmid 2626032]; go_function: DNA binding [goid 0003677] [evidence P] [pmid 2626032]; go_process: signal transduction [goid 0007165] [evidence P] [pmid 2626032]	HMR;N10;TR3;NP10;GFRP1;NAK-1;NGFIB;NUR77;MGC9485
2555	GI_38683864	GI_38683864	NM_032626.5	RBBP6	A	1130	GAAGCAGATTATGGGGAGAGAGAAGCTGAAAGCTGCCGACTGCGACCTGC	Homo sapiens retinoblastoma binding protein 6 (RBBP6), transcript variant 3, mRNA.	go_function: protein binding [goid 0005515] [evidence E] [pmid 8595913]; go_process: regulation of cell cycle [goid 0000074] [evidence P] [pmid 8595913]	MY038;RBQ-1;DKFZp761B2423
3783	GI_30795239	GI_30795239	NM_178426.1	ARNT	A	3318	GATCACATTGCACGCCTCCCCCCTCACTTGTCCTCCTGATCCTGACACAT	Homo sapiens aryl hydrocarbon receptor nuclear translocator (ARNT), transcript variant 2, mRNA.	go_component: nucleus [goid 0005634] [evidence TAS] [pmid 1317062]; go_function: aryl hydrocarbon receptor nuclear translocator activity [goid 0005061] [evidence TAS] [pmid 1317062]; go_function: transcription co-activator activity [goid 0003713] [evidence TAS] [pmid 1317062]; go_function: transcription factor activity [goid 0003700] [evidence TAS] [pmid 10777486]; go_function: signal transducer …	HIF1B;TANGO;HIF1BETA;HIF-1beta
1382	GI_15208655	GI_15208655	NM_033023.1	PDGFA	A	2390	CAGAGCCCGTTTGTGGCTGAGTGACAACTTGTTCCCCGCAGTGCACACCT	Homo sapiens platelet-derived growth factor alpha polypeptide (PDGFA), transcript variant 2, mRNA.	go_component: extracellular space [goid 0005615] [evidence NR]; go_component: membrane [goid 0016020] [evidence IEA]; go_component: nucleus [goid 0005634] [evidence IEA]; go_function: platelet-derived growth factor receptor binding [goid 0005161] [evidence NR]; go_function: growth factor activity [goid 0008083] [evidence IEA]; go_function: DNA binding [goid 0003677] [evidence IEA]; go_process: ce…	PDGF1
103	GI_29171749	GI_29171749	NM_177435.1	PPARD	A	1194	CACCCGTGAGTTCCTGCGCAGCCTCCGCAAACCCTTCAGTGATATCATTG	Homo sapiens peroxisome proliferative activated receptor, delta (PPARD), transcript variant 2, mRNA.	go_component: nucleus [goid 0005634] [evidence TAS] [pmid 1333051]; go_function: steroid hormone receptor activity [goid 0003707] [evidence TAS] [pmid 1333051]; go_function: transcription factor activity [goid 0003700] [evidence TAS] [pmid 1333051]; go_function: translation regulator activity [goid 0045182] [evidence IEA]; go_process: lipid metabolism [goid 0006629] [evidence TAS] [pmid 1333051];…	FAAR;NUC1;NUCI;NR1C2;NUCII;PPARB;MGC3931;PPAR-beta
2050	GI_21264360	GI_21264360	NM_139208.1	MASP2	A	388	AACGAGAAGCCGTTCACGGGGTTCGAGGCCTTCTATGCAGCCGAGGACAT	Homo sapiens mannan-binding lectin serine protease 2 (MASP2), transcript variant 2, mRNA.	go_function: serine-type endopeptidase activity [goid 0004252] [evidence P] [pmid 9087411]; go_function: serine-type peptidase activity [goid 0008236] [evidence P] [pmid 10393416]; go_function: trypsin activity [goid 0004295] [evidence IEA]; go_function: calcium ion binding [goid 0005509] [evidence IEA]; go_function: chymotrypsin activity [goid 0004263] [evidence IEA]; go_process: complement acti…	sMAP;MAP19
2425	GI_21264360	GI_21264360	NM_139208.1	MASP2	A	299	AGAGCACAGACACGGAGCGGGCCCCTGGCAAGGACACTTTCTACTCGCTG	Homo sapiens mannan-binding lectin serine protease 2 (MASP2), transcript variant 2, mRNA.	go_function: serine-type endopeptidase activity [goid 0004252] [evidence P] [pmid 9087411]; go_function: serine-type peptidase activity [goid 0008236] [evidence P] [pmid 10393416]; go_function: trypsin activity [goid 0004295] [evidence IEA]; go_function: calcium ion binding [goid 0005509] [evidence IEA]; go_function: chymotrypsin activity [goid 0004263] [evidence IEA]; go_process: complement acti…	sMAP;MAP19
3906	GI_33300664	GI_33300664	NM_182741.1	MUC1	A	1352	CGCTGGCCATTGTCTATCTCATTGCCTTGGCTGTCTGTCAGTGCCGCCGA	Homo sapiens mucin 1, transmembrane (MUC1), mRNA.	go_component: cytoskeleton [goid 0005856] [evidence IEA]; go_component: integral to plasma membrane [goid 0005887] [evidence TAS] [pmid 1697589]; go_function: actin binding [goid 0003779] [evidence IEA]	EMA;PEM;PUM;CD227
1581	GI_4557356	GI_4557356	NM_000657.1	BCL2	A	651	CTGGTGGACAACATCGCCCTGTGGATGACTGAGTACCTGAACCGGCACCT	Homo sapiens B-cell CLL/lymphoma 2 (BCL2), nuclear gene encoding mitochondrial protein, transcript variant beta, mRNA.	go_component: mitochondrion [goid 0005739] [evidence IEA]; go_component: integral to membrane [goid 0016021] [evidence IEA]; go_component: mitochondrial inner membrane [goid 0005743] [evidence TAS] [pmid 2250705]; go_function: apoptosis inhibitor activity [goid 0008189] [evidence TAS] [pmid 10871848]; go_function: cell cycle regulator [goid 0003750] [evidence E]; go_process: negative regulation o…
2247	GI_39995090	GI_39995090	NM_198965.1	PTHLH	A	761	TGGTTAGACTCTGGAGTGACTGGGAGTGGGCTAGAAGGGGACCACCTGTC	Homo sapiens parathyroid hormone-like hormone (PTHLH), transcript variant 1, mRNA.	go_component: perinuclear space [goid 0005653] [evidence TAS] [pmid 10803599]; go_component: nucleolus [goid 0005730] [evidence NR]; go_component: extracellular space [goid 0005615] [evidence TAS] [pmid 8641188]; go_component: cytoplasm [goid 0005737] [evidence TAS] [pmid 10803599]; go_function: cAMP generating peptide activity [goid 0008492] [evidence TAS] [pmid 2549037]; go_function: peptide ho…	HHM;PLP;PTHR;PTHRP;MGC14611
2165	GI_39995090	GI_39995090	NM_198965.1	PTHLH	A	673	GCCGCTCAAGACACCTGGGAAGAAAAAGAAAGGCAAGCCCGGGAAACGCA	Homo sapiens parathyroid hormone-like hormone (PTHLH), transcript variant 1, mRNA.	go_component: perinuclear space [goid 0005653] [evidence TAS] [pmid 10803599]; go_component: nucleolus [goid 0005730] [evidence NR]; go_component: extracellular space [goid 0005615] [evidence TAS] [pmid 8641188]; go_component: cytoplasm [goid 0005737] [evidence TAS] [pmid 10803599]; go_function: cAMP generating peptide activity [goid 0008492] [evidence TAS] [pmid 2549037]; go_function: peptide ho…	HHM;PLP;PTHR;PTHRP;MGC14611
2728	GI_14110403	GI_14110403	NM_031266.1	HNRPAB	A	1434	CATCATGGGCTGATTTTTATTACCAGGTCCCCCAGAAGCAGGTGAGAGGC	Homo sapiens heterogeneous nuclear ribonucleoprotein A/B (HNRPAB), transcript variant 1, mRNA.	go_component: ribonucleoprotein complex [goid 0030529] [evidence IEA]; go_component: viral nucleocapsid [goid 0019013] [evidence IEA]; go_component: nucleus [goid 0005634] [evidence IEA]; go_function: mRNA binding [goid 0003729] [evidence E] [pmid 8999813]; go_function: RNA helicase activity [goid 0003724] [evidence NR]; go_function: RNA binding [goid 0003723] [evidence IEA] [pmid 1717314]; go_fu…	ABBP1
2485	GI_13904857	GI_13904857	NM_000103.2	CYP19A1	A	2604	CCCAATGGGCTCAAACTTCTAAGGGGTACTCCTCTCATCCCCTTATCCTT	Homo sapiens cytochrome P450, family 19, subfamily A, polypeptide 1 (CYP19A1), transcript variant 1, mRNA.	go_component: microsome [goid 0005792] [evidence NR]; go_component: membrane [goid 0016020] [evidence IEA]; go_component: membrane fraction [goid 0005624] [evidence TAS] [pmid 2848247]; go_function: aromatase activity [goid 0008402] [evidence TAS] [pmid 1371509]; go_function: cytochrome P450 activity [goid 0015034] [evidence TAS] [pmid 2848247]; go_function: electron transporter activity [goid 00…	ARO;ARO1;CPV1;CYAR;CYP19;P-450AROM
1237	GI_4503068	GI_4503068	NM_001315.1	MAPK14	A	439	ACCTGTCTCCAGTGGGCTCTGGCGCCTATGGCTCTGTGTGTGCTGCTTTT	Homo sapiens mitogen-activated protein kinase 14 (MAPK14), transcript variant 1, mRNA.	go_component: cytoplasm [goid 0005737] [evidence ISS]; go_component: nucleus [goid 0005634] [evidence ISS]; go_function: MAP kinase kinase activity [goid 0004708] [evidence TAS] [pmid 10706854]; go_function: MAP kinase activity [goid 0004707] [evidence IEA] [pmid 10857861]; go_function: protein kinase activity [goid 0004672] [evidence E] [pmid 7997261]; go_function: cAMP-dependent protein kinase …	RK;p38;EXIP;Mxi2;CSBP1;CSBP2;CSPB1;PRKM14;PRKM15;SAPK2A;p38ALPHA
1040	GI_39995073	GI_39995073	NM_079421.2	CDKN2D	A	881	AGCCTAGAAGCTGGTGGCCTTGGCCGGCTGTGCTCAGAGACCTGAAGTGT	Homo sapiens cyclin-dependent kinase inhibitor 2D (p19, inhibits CDK4) (CDKN2D), transcript variant 2, mRNA.	go_component: cytoplasm [goid 0005737] [evidence TAS] [pmid 8741839]; go_component: nucleus [goid 0005634] [evidence TAS] [pmid 8741839]; go_function: cyclin-dependent protein kinase inhibitor activity [goid 0004861] [evidence TAS] [pmid 7739547]; go_process: cell cycle arrest [goid 0007050] [evidence TAS] [pmid 7739547]; go_process: negative regulation of cell proliferation [goid 0008285] [evide…	p19;INK4D;p19-INK4D
209	GI_21040346	GI_21040346	NM_139006.1	HFE	A	34	GAAATGGGCCCGCGAGCCAGGCCGGCGCTTCTCCTCCTGATGCTTTTGCA	Homo sapiens hemochromatosis (HFE), transcript variant 6, mRNA.	go_component: cytoplasm [goid 0005737] [evidence E]; go_component: integral to plasma membrane [goid 0005887] [evidence E]; go_component: plasma membrane [goid 0005886] [evidence E]; go_process: iron ion homeostasis [goid 0006879] [evidence P]; go_process: receptor mediated endocytosis [goid 0006898] [evidence E]; go_process: iron ion transport [goid 0006826] [evidence E]; go_process: protein com…	HH;HFE1;HLA-H
1804	GI_13386511	GI_13386511	NM_000378.2	WT1	A	2457	CCTCCTTGCACAAATGGAGGGGAATTCATTTTCATCACTGGGAGTGTCCT	Homo sapiens Wilms tumor 1 (WT1), transcript variant A, mRNA.	go_component: nucleus [goid 0005634] [evidence NAS]; go_function: transcription factor activity [goid 0003700] [evidence NAS] [pmid 8393820]; go_process: regulation of transcription, DNA-dependent [goid 0006355] [evidence NAS] [pmid 8393820]; go_process: negative regulation of cell cycle [goid 0045786] [evidence IEA]	GUD;WAGR;WT33;WIT-2
2795	GI_27477091	GI_27477091	NM_172348.1	IL4	A	396	CCCCTCTGTTCTTCCTGCTAGCATGTGCCGGCAACTTTGTCCACGGACAC	Homo sapiens interleukin 4 (IL4), transcript variant 2, mRNA.	go_component: extracellular space [goid 0005615] [evidence TAS] [pmid 11418631]; go_function: interleukin-4 receptor binding [goid 0005136] [evidence TAS] [pmid 11418631]; go_process: chemotaxis [goid 0006935] [evidence TAS] [pmid 10725748]; go_process: cellular defense response [goid 0006968] [evidence TAS] [pmid 10725748]; go_process: immune response [goid 0006955] [evidence E] [pmid 3016727]; …	BSF1;IL-4
4123	GI_32307123	GI_32307123	NM_006534.2	NCOA3	A	7834	CCACATGAAATGACTTATGGGGGATGGTGAGCTGTGACTGCTTTGCTGAC	Homo sapiens nuclear receptor coactivator 3 (NCOA3), transcript variant 2, mRNA.	go_component: nucleus [goid 0005634] [evidence NAS]; go_function: transcription co-activator activity [goid 0003713] [evidence NAS] [pmid 9267036]; go_function: histone acetyltransferase activity [goid 0004402] [evidence IEA]; go_function: signal transducer activity [goid 0004871] [evidence IEA]; go_function: transferase activity [goid 0016740] [evidence IEA]; go_function: ligand-dependent thyroi…	ACTR;AIB1;RAC3;SRC3;pCIP;CTG26;CAGH16;TNRC14;TNRC16;TRAM-1
4207	GI_8051622	GI_8051622	NM_002534.1	OAS1	A	1043	GGCAGCTGGCACAAGAGGCTGAGGCCTGGCTGAATTACCCATGCTTTAAG	Homo sapiens 2',5'-oligoadenylate synthetase 1, 40/46kDa (OAS1), transcript variant E16, mRNA.	go_component: cytoplasm [goid 0005737] [evidence TAS] [pmid 3754863]; go_function: antiviral response protein activity [goid 0003800] [evidence NR]; go_function: ATP binding [goid 0005524] [evidence IEA]; go_function: RNA binding [goid 0003723] [evidence IEA]; go_function: transferase activity [goid 0016740] [evidence IEA]; go_function: nucleotidyltransferase activity [goid 0016779] [evidence IEA…	OIAS;IFI-4;OIASI
1935	GI_5360211	GI_5360211	NM_005890.1	GAS7	A	2520	CTTTCAGGCAGTGTCCCGCCACCTTTGCTTCCCGCTCCTTCTGGACATTC	Homo sapiens growth arrest-specific 7 (GAS7), transcript variant b, mRNA.	go_component: kinesin complex [goid 0005871] [evidence IEA]; go_function: transcription factor activity [goid 0003700] [evidence TAS] [pmid 9736752]; go_process: cell cycle arrest [goid 0007050] [evidence TAS] [pmid 9736752]; go_process: cell growth and/or maintenance [goid 0008151] [evidence IEA]; go_process: development [goid 0007275] [evidence IEA]; go_process: neurogenesis [goid 0007399] [evi…	KIAA0394
3440	GI_9257245	GI_9257245	NM_017489.1	TERF1	A	2231	GGGAGCGGGACGAAGAGCTGAAAAACTTACCTACTGGGGACTGTGCTCAC	Homo sapiens telomeric repeat binding factor (NIMA-interacting) 1 (TERF1), transcript variant 1, mRNA.	go_component: telomere [goid 0005696] [evidence IEA] [pmid 9391075]; go_component: nucleus [goid 0005634] [evidence NAS] [pmid 9739097]; go_component: chromosome, telomeric region [goid 0000781] [evidence IEA]; go_function: protein binding [goid 0005515] [evidence IPI] [pmid 9822378]; go_function: DNA binding [goid 0003677] [evidence NAS] [pmid 9739097]; go_process: telomere binding [goid 0007003…	TRF;PIN2;TRF1;TRBF1;hTRF1-AS
178	GI_14110380	GI_14110380	NM_031862.1	M17S2	A	4133	CCCGAAGATAAGTGGAAAAGAGCTTGTCCATGAACCCAGGTTCTCACTCT	Homo sapiens membrane component, chromosome 17, surface marker 2 (ovarian carcinoma antigen CA125) (M17S2), transcript variant 3, mRNA.	go_function: tumor antigen [goid 0008222] [evidence TAS] [pmid 8069304]; go_function: zinc ion binding [goid 0008270] [evidence IEA]	NBR1;CA125;KIAA0049
5251	GI_23510420	GI_23510420	NM_152871.1	TNFRSF6	A	2039	ACCTCTCCATTTTTGCCTTGGTGCTCATCTTAATGGCCTAATGCACCCCC	Homo sapiens tumor necrosis factor receptor superfamily, member 6 (TNFRSF6), transcript variant 2, mRNA.	go_component: proteoglycan integral to plasma membrane [goid 0005888] [evidence TAS] [pmid 1375228]; go_component: soluble fraction [goid 0005625] [evidence TAS] [pmid 7510905]; go_component: cytosol [goid 0005829] [evidence NAS] [pmid 7533181]; go_component: cellular_component unknown [goid 0008372] [evidence ND]; go_component: integral to plasma membrane [goid 0005887] [evidence NR]; go_functio…	FAS;APT1;CD95;APO-1;FASTM
1693	GI_23510420	GI_23510420	NM_152871.1	TNFRSF6	A	2259	CCCCCACCCCCGAAAATGTTCAATAATGTCCCATGTAAAACCTGCTACAA	Homo sapiens tumor necrosis factor receptor superfamily, member 6 (TNFRSF6), transcript variant 2, mRNA.	go_component: proteoglycan integral to plasma membrane [goid 0005888] [evidence TAS] [pmid 1375228]; go_component: soluble fraction [goid 0005625] [evidence TAS] [pmid 7510905]; go_component: cytosol [goid 0005829] [evidence NAS] [pmid 7533181]; go_component: cellular_component unknown [goid 0008372] [evidence ND]; go_component: integral to plasma membrane [goid 0005887] [evidence NR]; go_functio…	FAS;APT1;CD95;APO-1;FASTM
5229	GI_18104968	GI_18104968	NM_080591.1	PTGS1	A	4863	AGACTATAGCCATCGACTCCTGCCTGAGTTTCCAGCCTGCTAGTCTGCCC	Homo sapiens prostaglandin-endoperoxide synthase 1 (prostaglandin G/H synthase and cyclooxygenase) (PTGS1), transcript variant 2, mRNA.	go_component: membrane [goid 0016020] [evidence IEA]; go_function: prostaglandin-endoperoxide synthase activity [goid 0004666] [evidence TAS] [pmid 9630216]; go_function: peroxidase activity [goid 0004601] [evidence IEA]; go_function: oxidoreductase activity [goid 0016491] [evidence IEA]; go_function: oxidoreductase activity, acting on single donors with incorporation of molecular oxygen, incorpo…	COX1;COX3;PHS1;PCOX1;PGHS1;PTGHS;PGG/HS;PGHS-1
4939	GI_18104968	GI_18104968	NM_080591.1	PTGS1	A	4784	GGGTGAGCTGCACCTGATTAGTTGAAAGGCCTCAAGAACAAACACTGCAG	Homo sapiens prostaglandin-endoperoxide synthase 1 (prostaglandin G/H synthase and cyclooxygenase) (PTGS1), transcript variant 2, mRNA.	go_component: membrane [goid 0016020] [evidence IEA]; go_function: prostaglandin-endoperoxide synthase activity [goid 0004666] [evidence TAS] [pmid 9630216]; go_function: peroxidase activity [goid 0004601] [evidence IEA]; go_function: oxidoreductase activity [goid 0016491] [evidence IEA]; go_function: oxidoreductase activity, acting on single donors with incorporation of molecular oxygen, incorpo…	COX1;COX3;PHS1;PCOX1;PGHS1;PTGHS;PGG/HS;PGHS-1
2354	GI_19743853	GI_19743853	NM_133507.1	DCN	A	190	GTGTGCCCCTTCCGCTGTCAATGCCATCTTCGAGTGGTCCAGTGTTCTGA	Homo sapiens decorin (DCN), transcript variant E, mRNA.	go_component: extracellular matrix [goid 0005578] [evidence NR]; go_function: chondroitin sulfate/dermatan sulfate proteoglycan [goid 0005205] [evidence NR]; go_process: histogenesis and organogenesis [goid 0007397] [evidence TAS] [pmid 7961765]; go_process: organogenesis [goid 0009887] [evidence TAS]	PG40;PGII;PGS2;DSPG2;SLRR1B
329	GI_4885424	GI_4885424	NM_005343.1	HRAS	A	519	TCCTGATGAGAGTGGCCCCGGCTGCATGAGCTGCAAGTGTGTGCTCTCCT	Homo sapiens v-Ha-ras Harvey rat sarcoma viral oncogene homolog (HRAS), mRNA.	go_component: peripheral plasma membrane protein [goid 0000157] [evidence E]; go_component: cytoplasm [goid 0005737] [evidence E]; go_component: plasma membrane [goid 0005886] [evidence E]; go_function: GTPase activity [goid 0003924] [evidence NR]; go_process: chemotaxis [goid 0006935] [evidence E]; go_process: histogenesis and organogenesis [goid 0007397] [evidence P]; go_process: cell surface r…	HRAS1;RASH1
5723	GI_13112051	GI_13112051	NM_002011.2	FGFR4	A	2942	TGAGCCCAGAGAAGCTGGAAGCCTGCCGAAAACAGGAGCAAATGGCGTTT	Homo sapiens fibroblast growth factor receptor 4 (FGFR4), transcript variant 1, mRNA.	go_component: integral to plasma membrane [goid 0005887] [evidence TAS] [pmid 10918587]; go_function: fibroblast growth factor receptor activity [goid 0005007] [evidence TAS] [pmid 10918587]; go_function: protein-tyrosine kinase activity [goid 0004713] [evidence IEA]; go_function: ATP binding [goid 0005524] [evidence IEA]; go_function: receptor activity [goid 0004872] [evidence IEA]; go_function:…	TKF;JTK2
3420	GI_17981695	GI_17981695	NM_078487.1	CDKN2B	A	2043	GGCACTGTTGCAAACTCAGTGCAAACGCCTAGATTGCTTTCTTCTTAACC	Homo sapiens cyclin-dependent kinase inhibitor 2B (p15, inhibits CDK4) (CDKN2B), transcript variant 2, mRNA.	go_function: cyclin-dependent protein kinase inhibitor activity [goid 0004861] [evidence E] [pmid 8078588]; go_function: tumor suppressor [goid 0008181] [evidence E] [pmid 8153634]; go_process: cell cycle arrest [goid 0007050] [evidence E] [pmid 8078588]; go_process: negative regulation of cell proliferation [goid 0008285] [evidence E] [pmid 8078588]; go_process: regulation of CDK activity [goid …	P15;MTS2;TP15;INK4B
5378	GI_20357555	GI_20357555	NM_138565.1	EMS1	A	2750	TGCAGATGAGTGTGTGTTCTTCCCCAAGGTCCCCCCACAGCTCCAGGACA	Homo sapiens ems1 sequence (mammary tumor and squamous cell carcinoma-associated (p80/85 src substrate) (EMS1), transcript variant 2, mRNA.	go_component: soluble fraction [goid 0005625] [evidence E] [pmid 9054437]; go_component: peripheral plasma membrane protein [goid 0000157] [evidence E] [pmid 9054437]; go_component: cytoskeleton [goid 0005856] [evidence P] [pmid 9054437]	Cttn
2934	GI_7710125	GI_7710125	NM_013975.1	LIG3	A	2802	CCAGTGAAAGTAGGGGAGAAGCGGAAAGCTGCTGATGAGACGCTGTGCCA	Homo sapiens ligase III, DNA, ATP-dependent (LIG3), transcript variant alpha, mRNA.	go_component: nucleus [goid 0005634] [evidence P] [pmid 7565692]; go_function: DNA ligase activity [goid 0003909] [evidence E] [pmid 7565692]; go_function: DNA binding [goid 0003677] [evidence P] [pmid 7565692]; go_process: meiotic recombination [goid 0007131] [evidence P] [pmid 7565692]; go_process: spermatogenesis [goid 0007283] [evidence P] [pmid 7565692]; go_process: DNA repair [goid 0006281]…
1377	GI_38201662	GI_38201662	NM_198217.1	ING1	A	1517	GCTTGGGTACACTTCTCTTAAGTGGTCTAGTCAAGGAACCTCAAGTCATG	Homo sapiens inhibitor of growth family, member 1 (ING1), transcript variant 3, mRNA.	go_function: tumor suppressor [goid 0008181] [evidence P] [pmid 8944021]; go_process: negative regulation of cell proliferation [goid 0008285] [evidence E] [pmid 8944021]	p33ING1
5047	GI_16306531	GI_16306531	NM_001797.2	CDH11	A	3411	CGTGCCAGATATAACTGTCTTGTTTCAGTGAGAGACGCCCTATTTCTATG	Homo sapiens cadherin 11, type 2, OB-cadherin (osteoblast) (CDH11), transcript variant 1, mRNA.	go_component: integral to membrane [goid 0016021] [evidence NAS]; go_function: calcium-dependent cell adhesion molecule activity [goid 0008014] [evidence E] [pmid 8163513]; go_function: calcium ion binding [goid 0005509] [evidence IEA]; go_function: cell adhesion molecule activity [goid 0005194] [evidence IEA]; go_process: skeletal development [goid 0001501] [evidence P] [pmid 8163513]; go_proces…	OB;CAD11;CDHOB;OSF-4
171	GI_17738295	GI_17738295	NM_058196.1	CDKN2A	A	794	CTAGGGAAGCTCAGGGGGGTTACTGGCTTCTCTTGAGTCACACTGCTAGC	Homo sapiens cyclin-dependent kinase inhibitor 2A (melanoma, p16, inhibits CDK4) (CDKN2A), transcript variant 2, mRNA.	go_component: nucleus [goid 0005634] [evidence NR]; go_function: cyclin-dependent protein kinase inhibitor activity [goid 0004861] [evidence E] [pmid 7972006]; go_function: tumor suppressor [goid 0008181] [evidence E] [pmid 7972006]; go_process: cell cycle checkpoint [goid 0000075] [evidence E] [pmid 7972006]; go_process: cell cycle arrest [goid 0007050] [evidence E] [pmid 7972006]; go_process: n…	ARF;MLM;P16;p14;p19;CMM2;INK4;MTS1;TP16;CDK4I;CDKN2;INK4a;p14ARF;p16INK4
3043	GI_4503752	GI_4503752	NM_002020.1	FLT4	A	3861	CTCGGAGGAGTTTGAGCAGATAGAGAGCAGGCATAGACAAGAAAGCGGCT	Homo sapiens fms-related tyrosine kinase 4 (FLT4), transcript variant 2, mRNA.	go_component: integral to plasma membrane [goid 0005887] [evidence TAS] [pmid 8386825]; go_function: vascular endothelial growth factor receptor activity [goid 0005021] [evidence TAS] [pmid 10835628]; go_function: transmembrane receptor protein tyrosine kinase activity [goid 0004714] [evidence E] [pmid 8386825]; go_function: ATP binding [goid 0005524] [evidence IEA]; go_function: receptor activit…	PCL;VEGFR3
2966	GI_40807446	GI_40807446	NM_005973.4	PRCC	A	1985	CTCCGAAGGGGCTCTGAGTTCTGGGGTGGGAGTTTTGCTCTCTGTCAGGT	Homo sapiens papillary renal cell carcinoma (translocation-associated) (PRCC), transcript variant 1, mRNA.	go_component: cellular_component unknown [goid 0008372] [evidence ND]; go_function: molecular_function unknown [goid 0005554] [evidence ND]; go_process: cell growth and/or maintenance [goid 0008151] [evidence IEA]; go_process: biological_process unknown [goid 0000004] [evidence ND]	TPRC;RCCP1;MGC4723;MGC17178
2190	GI_21464121	GI_21464121	NM_003927.3	MBD2	A	2343	GCTTACTGAGTTATCAGGTGCAGGTCAGACTCTTGGCTACAGTGAGAGGC	Homo sapiens methyl-CpG binding domain protein 2 (MBD2), transcript variant 1, mRNA.	go_component: nucleus [goid 0005634] [evidence E] [pmid 9774669]; go_function: satellite DNA binding [goid 0003696] [evidence E] [pmid 9774669]	DMTase;NY-CO-41
4119	GI_33519457	GI_33519457	NM_182763.1	MCL1	A	3468	CCTCCAAAAGGGAAAGGGAGGATTTGCTTAGAAGGATGGCGCTCCCAGTG	Homo sapiens myeloid cell leukemia sequence 1 (BCL2-related) (MCL1), transcript variant 2, mRNA.	go_process: apoptotic program [goid 0008632] [evidence P] [pmid 7682708]; go_process: heat shock response [goid 0006951] [evidence P] [pmid 8790944]; go_process: development [goid 0007275] [evidence P] [pmid 8790944]	TM;EAT;MCL1L;MCL1S;MGC1839
4223	GI_23312370	GI_23312370	NM_152854.1	TNFRSF5	A	781	CATGGATGCCAACCGGTCACCCAGGAGGATGGCAAAGAGAGTCGCATCTC	Homo sapiens tumor necrosis factor receptor superfamily, member 5 (TNFRSF5), transcript variant 2, mRNA.	go_component: proteoglycan integral to plasma membrane [goid 0005888] [evidence NR]; go_component: integral to plasma membrane [goid 0005887] [evidence TAS] [pmid 10748139]; go_component: plasma membrane [goid 0005886] [evidence E]; go_function: receptor activity [goid 0004872] [evidence E]; go_function: signal transducer activity [goid 0004871] [evidence P]; go_function: transmembrane receptor a…	p50;Bp50;CD40;CDW40;MGC9013
5698	GI_21536300	GI_21536300	NM_139266.1	STAT1	A	2392	TACTCCAGGCCAAAGGAAGCACCAGAGCCAATGGAACTTGATGGCCCTAA	Homo sapiens signal transducer and activator of transcription 1, 91kDa (STAT1), transcript variant beta, mRNA.	go_component: cytoplasm [goid 0005737] [evidence TAS]; go_component: nucleus [goid 0005634] [evidence TAS]; go_function: hematopoietin/interferon-class (D200-domain) cytokine receptor signal transducer activity [goid 0005062] [evidence TAS]; go_function: transcription activating factor [goid 0003710] [evidence E]; go_function: DNA binding [goid 0003677] [evidence E]; go_function: transcription fa…	ISGF-3;STAT91
5179	GI_21536300	GI_21536300	NM_139266.1	STAT1	A	2190	ATTCACATGGGTGGAGCGGTCCCAGAACGGAGGCGAACCTGACTTCCATG	Homo sapiens signal transducer and activator of transcription 1, 91kDa (STAT1), transcript variant beta, mRNA.	go_component: cytoplasm [goid 0005737] [evidence TAS]; go_component: nucleus [goid 0005634] [evidence TAS]; go_function: hematopoietin/interferon-class (D200-domain) cytokine receptor signal transducer activity [goid 0005062] [evidence TAS]; go_function: transcription activating factor [goid 0003710] [evidence E]; go_function: DNA binding [goid 0003677] [evidence E]; go_function: transcription fa…	ISGF-3;STAT91
2390	GI_21735593	GI_21735593	NM_144781.1	PDCD2	A	459	AGCTTAAGTCTGGTGCTCATCTCTGCAGGGTTTGTGGCTGTTTAGGCCCC	Homo sapiens programmed cell death 2 (PDCD2), transcript variant 2, mRNA.	go_component: cytoplasm [goid 0005737] [evidence IEA]; go_component: nucleus [goid 0005634] [evidence IEA]; go_function: DNA binding [goid 0003677] [evidence IEA]; go_function: apoptosis regulator activity [goid 0016329] [evidence IEA]; go_process: apoptosis [goid 0006915] [evidence TAS] [pmid 7606924]	RP8;ZMYND7;MGC12347
6107	GI_32528265	GI_32528265	NM_052988.2	CDK10	A	1586	CAGGACTCCAGATGAGGACAAGAGGGACAAGGTATGGGGTGGGAGCCACA	Homo sapiens cyclin-dependent kinase (CDC2-like) 10 (CDK10), transcript variant 3, mRNA.	go_function: cyclin-dependent protein kinase activity [goid 0004693] [evidence P] [pmid 8084611]; go_process: negative regulation of cell proliferation [goid 0008285] [evidence P] [pmid 8208557]; go_process: start control point of mitotic cell cycle [goid 0007089] [evidence P] [pmid 8208557]; go_process: oncogenesis [goid 0007048] [evidence P] [pmid 7882308]	PISSLRE
5114	GI_38045904	GI_38045904	NM_000551.2	VHL	A	2717	AGCCAAGGTAAGAGGATTGCTTGAGCCCAGAACTTCAAGATGAGCCTGGG	Homo sapiens von Hippel-Lindau syndrome (VHL), transcript variant 1, mRNA.	go_component: cytosol [goid 0005829] [evidence TAS] [pmid 7604013]; go_component: nucleus [goid 0005634] [evidence TAS] [pmid 7604013]; go_function: transcription factor binding [goid 0008134] [evidence TAS] [pmid 7660122]; go_function: tumor suppressor [goid 0008181] [evidence TAS] [pmid 8493574]; go_process: negative regulation of cell proliferation [goid 0008285] [evidence TAS] [pmid 7660130];…
5037	GI_16306490	GI_16306490	NM_001786.2	CDC2	A	865	CCAGGAAGCCTAGCATCCCATGTCAAAAACTTGGATGAAAATGGCTTGGA	Homo sapiens cell division cycle 2, G1 to S and G2 to M (CDC2), transcript variant 1, mRNA.	go_component: nucleus [goid 0005634] [evidence TAS] [pmid 10767298]; go_function: cyclin-dependent protein kinase activity [goid 0004693] [evidence NR]; go_function: protein kinase activity [goid 0004672] [evidence NR]; go_function: ATP binding [goid 0005524] [evidence IEA]; go_function: transferase activity [goid 0016740] [evidence IEA]; go_process: start control point of mitotic cell cycle [goi…	CDK1
62	GI_6466451	GI_6466451	NM_000754.2	COMT	A	1077	ACGTGCTCCTGCTGACCTTCTGCGGCTCCGGGCTGTGTCCTAAATGCAAA	Homo sapiens catechol-O-methyltransferase (COMT), transcript variant MB-COMT, mRNA.	go_component: microsome [goid 0005792] [evidence TAS] [pmid 1707278]; go_component: soluble fraction [goid 0005625] [evidence TAS] [pmid 1707278]; go_component: peripheral plasma membrane protein [goid 0000157] [evidence P] [pmid 1707278]; go_component: integral to membrane [goid 0016021] [evidence IEA]; go_function: O-methyltransferase activity [goid 0008171] [evidence TAS] [pmid 1707278]; go_fu…
815	GI_14790114	GI_14790114	NM_032991.1	CASP3	A	2235	GTGCGGAGCCGTCACTGCACCAAGTCTCACTGGCTGTCAGTATGACATTT	Homo sapiens caspase 3, apoptosis-related cysteine protease (CASP3), transcript variant beta, mRNA.	go_function: caspase-3 activity [goid 0004208] [evidence TAS] [pmid 10942389]; go_function: caspase activity [goid 0004199] [evidence IEA]; go_function: cysteine-type peptidase activity [goid 0008234] [evidence IEA]; go_function: hydrolase activity [goid 0016787] [evidence IEA]; go_function: caspase activity [goid 0030693] [evidence TAS]; go_process: induction of apoptosis by extracellular signal…	CPP32;SCA-1;CPP32B;APOPAIN
717	GI_33946283	GI_33946283	NM_001165.3	BIRC3	A	5082	ACACCAGGGACACATTTCTCTGTCTTTTTTGATCAGTGTCCTATACATCG	Homo sapiens baculoviral IAP repeat-containing 3 (BIRC3), transcript variant 1, mRNA.	go_component: intracellular [goid 0005622] [evidence IEA]; go_function: apoptosis inhibitor activity [goid 0008189] [evidence TAS] [pmid 8548810]; go_process: anti-apoptosis [goid 0006916] [evidence TAS] [pmid 8552191]; go_process: cell surface receptor linked signal transduction [goid 0007166] [evidence TAS] [pmid 8548810]; go_process: apoptosis [goid 0006915] [evidence IEA]	AIP1;API2;MIHC;CIAP2;HAIP1;HIAP1;RNF49
2327	GI_20986509	GI_20986509	NM_138982.1	MAPK10	A	1833	CCCATCCAGCATGTGTGTGTCTCTATCTTGCATCTACCTGCTCCTTGGCC	Homo sapiens mitogen-activated protein kinase 10 (MAPK10), transcript variant 2, mRNA.	go_component: nucleus [goid 0005634] [evidence IC]; go_function: JUN kinase activity [goid 0004705] [evidence ISS] [pmid 8654373]; go_function: MAP kinase kinase activity [goid 0004708] [evidence TAS] [pmid 7826642]; go_function: MAP kinase activity [goid 0004707] [evidence IEA]; go_function: ATP binding [goid 0005524] [evidence IEA]; go_function: protein serine/threonine kinase activity [goid 00…	JNK3;JNK3A;PRKM10;p493F12;FLJ12099;p54bSAPK
206	GI_20986509	GI_20986509	NM_138982.1	MAPK10	A	1954	CTGTCAGTGTCCTCAGGGCTCTACCAAGACATAATGCACTGGGGTACCAC	Homo sapiens mitogen-activated protein kinase 10 (MAPK10), transcript variant 2, mRNA.	go_component: nucleus [goid 0005634] [evidence IC]; go_function: JUN kinase activity [goid 0004705] [evidence ISS] [pmid 8654373]; go_function: MAP kinase kinase activity [goid 0004708] [evidence TAS] [pmid 7826642]; go_function: MAP kinase activity [goid 0004707] [evidence IEA]; go_function: ATP binding [goid 0005524] [evidence IEA]; go_function: protein serine/threonine kinase activity [goid 00…	JNK3;JNK3A;PRKM10;p493F12;FLJ12099;p54bSAPK
3465	GI_22202618	GI_22202618	NM_145918.1	CTSL	A	1254	AGGAATTCATCTTCAGTCTACCAGCCCCCGCTGTGTCGGATACACACTCG	Homo sapiens cathepsin L (CTSL), transcript variant 2, mRNA.	go_component: lysosome [goid 0005764] [evidence NR]; go_function: cathepsin L activity [goid 0004217] [evidence TAS] [pmid 8419312]; go_function: hydrolase activity [goid 0016787] [evidence IEA]; go_process: proteolysis and peptidolysis [goid 0006508] [evidence IEA]	MEP;CATL
2822	GI_13112047	GI_13112047	NM_022965.1	FGFR3	A	3571	AGCTGTCCCTTGCTTGCCTGCAGGGCCATGGCTCAGGGTGGTCTCTTCTT	Homo sapiens fibroblast growth factor receptor 3 (achondroplasia, thanatophoric dwarfism) (FGFR3), transcript variant 2, mRNA.	go_component: integral to plasma membrane [goid 0005887] [evidence E]; go_function: fibroblast growth factor receptor activity [goid 0005007] [evidence E]; go_process: JAK-STAT cascade [goid 0007259] [evidence E]; go_process: FGF receptor signaling pathway [goid 0008543] [evidence E]; go_process: MAPKKK cascade [goid 0000165] [evidence E]; go_process: skeletal development [goid 0001501] [evidence…	ACH;CEK2;JTK4;HSFGFR3EX
1959	GI_13518016	GI_13518016	NM_004185.2	WNT2B	A	1897	GGACAGCACTGCCTCTTTTGCTTACTTGCTGCCTGTTCAAACTGAGGTGG	Homo sapiens wingless-type MMTV integration site family, member 2B (WNT2B), transcript variant WNT-2B1, mRNA.	go_component: extracellular space [goid 0005615] [evidence TAS] [pmid 8761309]; go_function: signal transducer activity [goid 0004871] [evidence IEA]; go_process: embryogenesis and morphogenesis [goid 0007345] [evidence TAS] [pmid 8761309]; go_process: oncogenesis [goid 0007048] [evidence TAS] [pmid 8761309]; go_process: development [goid 0007275] [evidence TAS] [pmid 8761309]; go_process: frizzl…	WNT13;XWNT2
5834	GI_19924128	GI_19924128	NM_005732.2	RAD50	A	5553	TGGTTGGCCCCCAAAGATAGACAGGTCCTGATTTCTAGAACCCGTGACTG	Homo sapiens RAD50 homolog (S. cerevisiae) (RAD50), transcript variant 1, mRNA.	go_component: nucleus [goid 0005634] [evidence E]; go_function: single-stranded DNA specific endodeoxyribonuclease activity [goid 0000014] [evidence E] [pmid 9705271]; go_function: 3'-5' exonuclease activity [goid 0008408] [evidence E] [pmid 9705271]; go_process: regulation of mitotic recombination [goid 0000019] [evidence P] [pmid 8756642]; go_process: meiotic recombination [goid 0007131] [evide…	hRad50;RAD50-2
5846	GI_15055540	GI_15055540	NM_033136.1	FGF1	A	1543	CCCCCAGGTGCAGGTGCTGACAATACTGCTGCCTTACCCGCCATACATTA	Homo sapiens fibroblast growth factor 1 (acidic) (FGF1), transcript variant 2, mRNA.	go_component: extracellular space [goid 0005615] [evidence NR]; go_component: extracellular [goid 0005576] [evidence NR]; go_function: fibroblast growth factor receptor ligand [goid 0005162] [evidence P] [pmid 2474753]; go_function: growth factor activity [goid 0008083] [evidence P] [pmid 1693186]; go_process: embryogenesis and morphogenesis [goid 0007345] [evidence P] [pmid 1693186]; go_process:…	AFGF;ECGF;FGFA;ECGFA;ECGFB;HBGF1;GLIO703;ECGF-beta;FGF-alpha
377	GI_31317248	GI_31317248	NM_181359.1	IL6R	A	3946	GCTGCTTGAGGCAACTCATCTTAGGTTGGCAAAAAGGCAGGATGGCCGGG	Homo sapiens interleukin 6 receptor (IL6R), transcript variant 2, mRNA.	go_component: interleukin-6 receptor complex [goid 0005896] [evidence TAS] [pmid 3136546]; go_component: integral to membrane [goid 0016021] [evidence IEA]; go_component: plasma membrane [goid 0005886] [evidence TAS] [pmid 2112585]; go_function: interleukin-6 receptor activity [goid 0004915] [evidence TAS] [pmid 2261637]; go_function: receptor activity [goid 0004872] [evidence IEA]; go_function: …	CD126;IL6RA;IL-6R-1;IL-6R-alpha
5069	GI_20336228	GI_20336228	NM_015869.2	PPARG	A	1519	GCTGCTCCAGAAAATGACAGACCTCAGACAGATTGTCACGGAACACGTGC	Homo sapiens peroxisome proliferative activated receptor, gamma (PPARG), transcript variant 2, mRNA.	go_component: nucleus [goid 0005634] [evidence NR]; go_function: ligand-dependent nuclear receptor activity [goid 0004879] [evidence E]; go_function: receptor activity [goid 0004872] [evidence E]; go_function: transcription factor activity [goid 0003700] [evidence TAS] [pmid 10622252]; go_function: steroid hormone receptor activity [goid 0003707] [evidence IEA]; go_function: translation regulator…	NR1C3;PPARG1;PPARG2;HUMPPARG
2661	GI_6598317	GI_6598317	NM_007316.1	AGRP	A	322	ACGTGCTACTGCCGCTTCTTCAATGCCTTCTGCTACTGCCGCAAGCTGGG	Homo sapiens agouti related protein homolog (mouse) (AGRP), transcript variant 2, mRNA.	go_function: neuropeptide hormone activity [goid 0005184] [evidence TAS] [pmid 9311920]; go_function: receptor binding [goid 0005102] [evidence TAS] [pmid 10318826]; go_process: neuropeptide signaling pathway [goid 0007218] [evidence TAS] [pmid 9311920]; go_process: feeding behavior [goid 0007631] [evidence TAS] [pmid 9751529]	ART;AGRT;ASIP2
1697	GI_22547118	GI_22547118	NM_147187.1	TNFRSF10B	A	3744	GCTGGGATTACAGGCGTGAGCCACCAGCCAGGCCAAGCTATTCTTTTAAA	Homo sapiens tumor necrosis factor receptor superfamily, member 10b (TNFRSF10B), transcript variant 2, mRNA.	go_component: integral to membrane [goid 0016021] [evidence IC] [pmid 9311998]; go_component: integral to plasma membrane [goid 0005887] [evidence E] [pmid 9311998]; go_function: death receptor activity [goid 0005035] [evidence E] [pmid 9311998]; go_function: caspase activator activity [goid 0008656] [evidence NAS]; go_function: receptor activity [goid 0004872] [evidence NAS] [pmid 9311998]; go_f…	DR5;KILLER;TRICK2;TRICKB;ZTNFR9;TRAILR2;TRICK2A;TRICK2B;TRAIL-R2;KILLER/DR5
5394	GI_31077210	GI_31077210	NM_181054.1	HIF1A	A	2038	GCAGTTCCGCAAGCCCTGAAAGCGCAAGTCCTCAAAGCACAGTTACAGTA	Homo sapiens hypoxia-inducible factor 1, alpha subunit (basic helix-loop-helix transcription factor) (HIF1A), transcript variant 2, mRNA.	go_component: nucleus [goid 0005634] [evidence IEA]; go_function: RNA polymerase II transcription factor activity, enhancer binding [goid 0003705] [evidence TAS] [pmid 9079689]; go_function: transcription factor activity [goid 0003700] [evidence TAS] [pmid 7539918]; go_function: signal transducer activity [goid 0004871] [evidence IEA]; go_function: translation regulator activity [goid 0045182] [e…	MOP1;HIF-1alpha;HIF1-ALPHA
1255	GI_14916495	GI_14916495	NM_016152.2	RARB	A	2500	CTGCCTCCTTTGACCTTGTTCAATCACTATGAAGCAGAGTGAAAGCTGTG	Homo sapiens retinoic acid receptor, beta (RARB), transcript variant 2, mRNA.	go_component: nucleus [goid 0005634] [evidence IEA]; go_component: cellular_component unknown [goid 0008372] [evidence ND]; go_function: retinoic acid receptor activity [goid 0003708] [evidence TAS] [pmid 2833708]; go_function: DNA binding [goid 0003677] [evidence P]; go_function: steroid hormone receptor activity [goid 0003707] [evidence IEA]; go_function: molecular_function unknown [goid 000555…	HAP;RRB2;NR1B2
2960	GI_38201699	GI_38201699	NM_198254.1	TERT	A	3337	GCCCGGCTTCCACTCCCCACATAGGAATAGTCCATCCCCAGATTCGCCAT	Homo sapiens telomerase reverse transcriptase (TERT), transcript variant 4, mRNA.	go_component: telomere [goid 0005696] [evidence P] [pmid 9252327]; go_function: telomerase activity [goid 0003720] [evidence E] [pmid 9288757]; go_function: ribonucleoprotein [goid 0003733] [evidence NR]; go_function: telomeric template RNA reverse transcriptase activity [goid 0003721] [evidence P] [pmid 9252327]; go_process: telomere binding [goid 0007003] [evidence P] [pmid 9288757]	TP2;TRT;EST2;TCS1;hEST2
1951	GI_14165443	GI_14165443	NM_031363.1	COL4A3	A	7286	CCACTGGCCTCCACTCAGGCCTCCATCTTCTCATGCCCTCTTACCAGTAT	Homo sapiens collagen, type IV, alpha 3 (Goodpasture antigen) (COL4A3), transcript variant 3, mRNA.	go_component: collagen type IV [goid 0005587] [evidence TAS] [pmid 7987396]; go_component: basement membrane [goid 0005604] [evidence E]; go_component: microfibril [goid 0001527] [evidence IEA]; go_component: nucleus [goid 0005634] [evidence IEA]; go_function: collagen [goid 0005202] [evidence TAS] [pmid 7987396]; go_function: structural molecule activity [goid 0005198] [evidence NR]; go_function…	TUMSTATIN
1142	GI_24234689	GI_24234689	NM_005590.2	MRE11A	A	4306	GGCTTTGGGAGAGCAGGAATGAAAACATTCAGAGGAAGACATCTGTAGGG	Homo sapiens MRE11 meiotic recombination 11 homolog A (S. cerevisiae) (MRE11A), transcript variant 2, mRNA.	go_component: nucleoplasm [goid 0005654] [evidence TAS] [pmid 9651580]; go_component: nucleus [goid 0005634] [evidence E]; go_function: single-stranded DNA specific endodeoxyribonuclease activity [goid 0000014] [evidence TAS] [pmid 9705271]; go_function: double-stranded DNA binding [goid 0003690] [evidence TAS] [pmid 10802669]; go_function: endodeoxyribonuclease activity [goid 0004520] [evidence …	ATLD;HNGS1;MRE11;MRE11B
3814	GI_21536313	GI_21536313	NM_020629.2	RET	A	3889	TCTCAGGAGGGTAAGAACTCCAGGTCTAAACAGCTGACCCAGTGATGGGG	Homo sapiens ret proto-oncogene (multiple endocrine neoplasia and medullary thyroid carcinoma 1, Hirschsprung disease) (RET), transcript variant 3, mRNA.	go_function: protein-tyrosine kinase activity [goid 0004713] [evidence E]; go_function: receptor activity [goid 0004872] [evidence P]; go_process: posterior midgut development [goid 0007497] [evidence E]; go_process: protein amino acid phosphorylation [goid 0006468] [evidence E]; go_process: oncogenesis [goid 0007048] [evidence E]; go_process: signal transduction [goid 0007165] [evidence P]	PTC;MTC1;HSCR1;MEN2A;MEN2B;RET51;CDHF12
5686	GI_40254421	GI_40254421	NM_000603.2	NOS3	S	4046	CCTCCAGGAAGGAGCAAAACGCCTCTTTTCCCTCTCTAGGCCTGTTGCCT	Homo sapiens nitric oxide synthase 3 (endothelial cell) (NOS3), mRNA.	go_component: cytoplasm [goid 0005737] [evidence P]; go_function: nitric-oxide synthase activity [goid 0004517] [evidence E] [pmid 10376603]; go_process: amino acid metabolism [goid 0006520] [evidence NR]; go_process: cell motility [goid 0006928] [evidence E]	eNOS;ECNOS
740	GI_19923197	GI_19923197	NM_001754.2	RUNX1	S	6103	CTGCTGTTCAGGAGCCACCAGAGCCTTCCTCTCTTTGTACCACAGTTTCT	Homo sapiens runt-related transcription factor 1 (acute myeloid leukemia 1; aml1 oncogene) (RUNX1), mRNA.	go_component: nucleus [goid 0005634] [evidence NAS]; go_function: transcription factor activity [goid 0003700] [evidence TAS] [pmid 8565077]; go_function: ATP binding [goid 0005524] [evidence NAS]; go_process: oncogenesis [goid 0007048] [evidence TAS] [pmid 10508512]; go_process: development [goid 0007275] [evidence TAS] [pmid 8622955]; go_process: cell growth and/or maintenance [goid 0008151] [e…	AML1;CBFA2;AMLCR1;PEBP2A2;PEBP2aB
6103	GI_31742533	GI_31742533	NM_004956.2	ETV1	S	1712	CGTCCACTGCTGAAGACAGACATGGAACGTCACATCAACGAGGAGGACAC	Homo sapiens ets variant gene 1 (ETV1), mRNA.	go_component: nucleus [goid 0005634] [evidence IEA]; go_function: transcription factor activity [goid 0003700] [evidence TAS] [pmid 7700648]; go_function: translation regulator activity [goid 0045182] [evidence IEA]; go_process: oncogenesis [goid 0007048] [evidence TAS] [pmid 7700648]; go_process: transcription from Pol II promoter [goid 0006366] [evidence TAS] [pmid 7700648]; go_process: cell gr…	ER81
2968	GI_6552334	GI_6552334	NM_000852.2	GSTP1	S	428	GCTGTCCCAGAACCAGGGAGGCAAGACCTTCATTGTGGGAGACCAGATCT	Homo sapiens glutathione S-transferase pi (GSTP1), mRNA.	go_function: glutathione transferase activity [goid 0004364] [evidence IEA]; go_function: transferase activity [goid 0016740] [evidence IEA]; go_process: central nervous system development [goid 0007417] [evidence TAS] [pmid 9802272]; go_process: glutathione conjugation reaction [goid 0006803] [evidence IEA]; go_process: metabolism [goid 0008152] [evidence IEA]	PI;DFN7;GST3;FAEES3
220	GI_33356171	GI_33356171	NM_002485.3	NBS1	S	3863	CTCTGTCATGCCCACAATCCCTTTCTAAGGAAGACTGCCCTACTATAGCA	Homo sapiens Nijmegen breakage syndrome 1 (nibrin) (NBS1), mRNA.	go_component: nucleus [goid 0005634] [evidence TAS] [pmid 9590180]; go_function: DNA repair protein [goid 0003685] [evidence TAS] [pmid 9590180]; go_function: damaged DNA binding [goid 0003684] [evidence TAS]; go_process: cell cycle checkpoint [goid 0000075] [evidence TAS] [pmid 9590180]; go_process: double-strand break repair [goid 0006302] [evidence TAS] [pmid 9590180]	ATV;NBS;AT-V1;AT-V2;NIBRIN
1850	GI_4506434	GI_4506434	NM_000321.1	RB1	S	3221	TGGCCCTAGAGTGGGAGTCCTGATAACCCAGGCCTGTCTGACTACTTTGC	Homo sapiens retinoblastoma 1 (including osteosarcoma) (RB1), mRNA.	go_component: chromatin [goid 0005717] [evidence P] [pmid 3657987]; go_component: nucleus [goid 0005634] [evidence E] [pmid 3657987]; go_function: tumor suppressor [goid 0008181] [evidence NR]; go_function: DNA binding [goid 0003677] [evidence P] [pmid 3657987]; go_function: transcription factor activity [goid 0003700] [evidence P] [pmid 3657987]; go_process: cell cycle checkpoint [goid 0000075] …	RB
5242	GI_4506434	GI_4506434	NM_000321.1	RB1	S	2452	GCTTCCACCAGGCCCCCTACCTTGTCACCAATACCTCACATTCCTCGAAG	Homo sapiens retinoblastoma 1 (including osteosarcoma) (RB1), mRNA.	go_component: chromatin [goid 0005717] [evidence P] [pmid 3657987]; go_component: nucleus [goid 0005634] [evidence E] [pmid 3657987]; go_function: tumor suppressor [goid 0008181] [evidence NR]; go_function: DNA binding [goid 0003677] [evidence P] [pmid 3657987]; go_function: transcription factor activity [goid 0003700] [evidence P] [pmid 3657987]; go_process: cell cycle checkpoint [goid 0000075] …	RB
2304	GI_31542934	GI_31542934	NM_002126.3	HLF	S	3741	TATGAGACACAGGTGGACGTAGAGTTGGCCTTTTTACAGGCAAAGAGGCG	Homo sapiens hepatic leukemia factor (HLF), mRNA.	go_component: nucleus [goid 0005634] [evidence TAS] [pmid 1386162]; go_function: double-stranded DNA binding [goid 0003690] [evidence TAS] [pmid 1386162]; go_function: transcription activating factor [goid 0003710] [evidence E] [pmid 8639829]; go_function: DNA binding [goid 0003677] [evidence E] [pmid 8639829]; go_process: transcription from Pol II promoter [goid 0006366] [evidence TAS] [pmid 863…
3072	GI_4507460	GI_4507460	NM_003236.1	TGFA	S	3519	ACCCCTGCCCTCTAGTTGGTTCTGGGCTTTGATCTCTTCCAACCTGCCCA	Homo sapiens transforming growth factor, alpha (TGFA), mRNA.	go_component: soluble fraction [goid 0005625] [evidence NR]; go_component: extracellular space [goid 0005615] [evidence NR]; go_component: integral to plasma membrane [goid 0005887] [evidence NR]; go_component: plasma membrane [goid 0005886] [evidence NR]; go_function: protein-tyrosine kinase activity [goid 0004713] [evidence TAS] [pmid 10918572]; go_function: epidermal growth factor receptor act…
3019	GI_33356546	GI_33356546	NM_004526.2	MCM2	S	3269	CGTTCTGGGCTCCTCAGTCGCAGGGGTGGGATGTGAGTCATGCGGATTAT	Homo sapiens MCM2 minichromosome maintenance deficient 2, mitotin (S. cerevisiae) (MCM2), mRNA.	go_component: chromatin [goid 0005717] [evidence TAS] [pmid 8798650]; go_component: nucleus [goid 0005634] [evidence TAS] [pmid 8175912]; go_component: chromatin [goid 0000785] [evidence TAS]; go_function: adenosinetriphosphatase activity [goid 0004002] [evidence P] [pmid 8175912]; go_function: DNA binding [goid 0003677] [evidence TAS] [pmid 8175912]; go_function: DNA dependent ATPase activity [g…	BM28;CCNL1;CDCL1;D3S3194;KIAA0030;MGC10606
2160	GI_11496238	GI_11496238	NM_021975.1	RELA	S	2100	ACTGGCATTGTCCCTGTGCCTAACACCAGCGTTTGAGGGGCTGCCTTCCT	Homo sapiens v-rel reticuloendotheliosis viral oncogene homolog A, nuclear factor of kappa light polypeptide gene enhancer in B-cells 3, p65 (avian) (RELA), mRNA.	go_component: transcription factor complex [goid 0005667] [evidence TAS] [pmid 10935546]; go_component: nucleus [goid 0005634] [evidence TAS] [pmid 10747850]; go_function: protein binding [goid 0005515] [evidence TAS] [pmid 10849440]; go_function: transcription factor activity [goid 0003700] [evidence TAS] [pmid 10928981]; go_function: translation regulator activity [goid 0045182] [evidence IEA];…	NFKB3
4851	GI_4885360	GI_4885360	NM_005314.1	GRPR	S	1653	AGAATGCTCCTGAGTGGTGTAGGTGGGGGTGGGGAGGCCCAAATGATGGA	Homo sapiens gastrin-releasing peptide receptor (GRPR), mRNA.	go_component: integral to plasma membrane [goid 0005887] [evidence TAS] [pmid 8391296]; go_component: plasma membrane [goid 0005886] [evidence E]; go_function: peptide receptor activity, G-protein coupled [goid 0008528] [evidence E]; go_function: bombesin receptor activity [goid 0004946] [evidence IEA]; go_process: G-protein coupled receptor protein signaling pathway [goid 0007186] [evidence TAS]…
3970	GI_24497581	GI_24497581	NM_001354.3	AKR1C2	S	1102	CCTGCTTGGCGACTTCAGTAAGCTACAGCTAAGCCCATCGGCCGGAAAAG	Homo sapiens aldo-keto reductase family 1, member C2 (dihydrodiol dehydrogenase 2; bile acid binding protein; 3-alpha hydroxysteroid dehydrogenase, type III) (AKR1C2), mRNA.	go_function: bile acid transporter activity [goid 0015125] [evidence TAS] [pmid 8573067]; go_function: binding [goid 0005488] [evidence TAS] [pmid 8573067]; go_function: electron transporter activity [goid 0005489] [evidence TAS] [pmid 8486699]; go_function: oxidoreductase activity [goid 0016491] [evidence IEA]; go_function: trans-1,2-dihydrobenzene-1,2-diol dehydrogenase activity [goid 0047115] …	DD;DD2;BABP;DDH2;HBAB;HAKRD;MCDR2;AKR1C-pseudo
4991	GI_24497581	GI_24497581	NM_001354.3	AKR1C2	S	130	GGCCGTCAAATTGGCAATAGAAGCCGGGTTCCACCATATTGATTCTGCAC	Homo sapiens aldo-keto reductase family 1, member C2 (dihydrodiol dehydrogenase 2; bile acid binding protein; 3-alpha hydroxysteroid dehydrogenase, type III) (AKR1C2), mRNA.	go_function: bile acid transporter activity [goid 0015125] [evidence TAS] [pmid 8573067]; go_function: binding [goid 0005488] [evidence TAS] [pmid 8573067]; go_function: electron transporter activity [goid 0005489] [evidence TAS] [pmid 8486699]; go_function: oxidoreductase activity [goid 0016491] [evidence IEA]; go_function: trans-1,2-dihydrobenzene-1,2-diol dehydrogenase activity [goid 0047115] …	DD;DD2;BABP;DDH2;HBAB;HAKRD;MCDR2;AKR1C-pseudo
2099	GI_31652260	GI_31652260	NM_002466.2	MYBL2	S	2339	CCCATTCTCATGTTTACAGGGGTTGTGGGGGCAGAGGGGGTCTGTGAATC	Homo sapiens v-myb myeloblastosis viral oncogene homolog (avian)-like 2 (MYBL2), mRNA.	go_component: chromatin [goid 0005717] [evidence NR]; go_component: nucleus [goid 0005634] [evidence IEA]; go_component: chromatin [goid 0000785] [evidence NR]; go_function: transcription factor activity [goid 0003700] [evidence TAS] [pmid 10770937]; go_process: anti-apoptosis [goid 0006916] [evidence NR]; go_process: regulation of cell cycle [goid 0000074] [evidence NR] [pmid 8812502]; go_proces…	BMYB;MGC15600
2721	GI_32483396	GI_32483396	NM_000797.2	DRD4	S	1294	GCCAGGCCTCAGGGACCAAGGAGATGGGGAGGGCGCTTTTGTACGTTAAT	Homo sapiens dopamine receptor D4 (DRD4), mRNA.	go_component: integral to plasma membrane [goid 0005887] [evidence TAS] [pmid 1319557]; go_component: plasma membrane [goid 0005886] [evidence E] [pmid 1319557]; go_function: dopamine receptor activity [goid 0004952] [evidence TAS] [pmid 1319557]; go_function: rhodopsin-like receptor activity [goid 0001584] [evidence IEA]; go_process: dopamine receptor signaling pathway [goid 0007212] [evidence T…	D4DR
1299	GI_39725939	GI_39725939	NM_000912.2	OPRK1	S	1234	TGGACTCCCATTCACATATTCATCCTGGTGGAGGCTCTGGGGAGCACCTC	Homo sapiens opioid receptor, kappa 1 (OPRK1), mRNA.	go_component: integral to plasma membrane [goid 0005887] [evidence TAS] [pmid 7624359]; go_function: kappa-opioid receptor activity [goid 0004987] [evidence TAS] [pmid 8755601]; go_function: rhodopsin-like receptor activity [goid 0001584] [evidence IEA]; go_process: G-protein signaling, adenylate cyclase inhibiting pathway [goid 0007193] [evidence TAS] [pmid 7624359]; go_process: viral replicatio…	KOR;OPRK
1051	GI_16950659	GI_16950659	NM_001799.2	CDK7	S	986	GGGCCAACACCTGGATGTCAGCTGCCAAGACCAAACTGTCCAGTGGAAAC	Homo sapiens cyclin-dependent kinase 7 (MO15 homolog, Xenopus laevis, cdk-activating kinase) (CDK7), mRNA.	go_component: nucleus [goid 0005634] [evidence TAS] [pmid 7936635]; go_function: cyclin-dependent protein kinase activity [goid 0004693] [evidence TAS] [pmid 8208544]; go_function: cell cycle regulator [goid 0003750] [evidence P]; go_function: protein kinase activity [goid 0004672] [evidence E]; go_function: ATP binding [goid 0005524] [evidence IEA]; go_function: transferase activity [goid 001674…	CAK1;STK1;CDKN7;p39MO15
3239	GI_7549801	GI_7549801	NM_004323.2	BAG1	S	1153	CTGCCGTCTCTGGATCGGAATTTACCTGATTTCTTCAGGGCTGCTGGGGG	Homo sapiens BCL2-associated athanogene (BAG1), mRNA.	go_component: cytoplasm [goid 0005737] [evidence TAS] [pmid 8947043]; go_function: apoptosis inhibitor activity [goid 0008189] [evidence TAS] [pmid 7834747]; go_function: receptor signaling protein activity [goid 0005057] [evidence TAS] [pmid 8947043]; go_function: protein binding [goid 0005515] [evidence IEA]; go_function: chaperone activity [goid 0003754] [evidence IEA]; go_process: anti-apopto…
5518	GI_4557718	GI_4557718	NM_000234.1	LIG1	S	2811	CCGGAAGCAAAGTCAGATTCAGAACCAACAAGGCGAGGACTCAGGCTCTG	Homo sapiens ligase I, DNA, ATP-dependent (LIG1), mRNA.	go_component: nucleus [goid 0005634] [evidence TAS] [pmid 8696349]; go_function: DNA ligase activity [goid 0003909] [evidence E]; go_function: DNA binding [goid 0003677] [evidence TAS] [pmid 8696349]; go_function: DNA ligase (ATP) activity [goid 0003910] [evidence IEA]; go_function: ATP binding [goid 0005524] [evidence IEA]; go_function: ligase activity [goid 0016874] [evidence IEA]; go_process: …
3481	GI_18426905	GI_18426905	NM_000787.2	DBH	S	2463	CAACTATCACCAAAAGACGAGGCGGCAAAGATCCAGCGGGGCTTCTGGGC	Homo sapiens dopamine beta-hydroxylase (dopamine beta-monooxygenase) (DBH), mRNA.	go_component: soluble fraction [goid 0005625] [evidence TAS]; go_component: peripheral plasma membrane protein [goid 0000157] [evidence E]; go_component: cytoplasm [goid 0005737] [evidence TAS]; go_component: membrane fraction [goid 0005624] [evidence TAS]; go_component: membrane [goid 0016020] [evidence IEA]; go_function: catalytic activity [goid 0003824] [evidence E]; go_function: dopamine beta…
3191	GI_4885230	GI_4885230	NM_005246.1	FER	S	2697	GCAAGTAGAAAGAGGATACCGGATGTCAGCTCCCCAGCACTGTCCAGAGG	Homo sapiens fer (fps/fes related) tyrosine kinase (phosphoprotein NCP94) (FER), mRNA.	go_component: nucleus [goid 0005634] [evidence IEA]; go_function: protein-tyrosine kinase activity [goid 0004713] [evidence TAS] [pmid 2725517]; go_function: ATP binding [goid 0005524] [evidence IEA]; go_function: transferase activity [goid 0016740] [evidence IEA]; go_process: protein amino acid phosphorylation [goid 0006468] [evidence TAS] [pmid 2725517]; go_process: intracellular signaling casc…	TYK3
3592	GI_4885230	GI_4885230	NM_005246.1	FER	S	2847	CACATAGTGACAGGATGGCGCCAAACTCAGCCTTCAGGACTCTGTCCTCC	Homo sapiens fer (fps/fes related) tyrosine kinase (phosphoprotein NCP94) (FER), mRNA.	go_component: nucleus [goid 0005634] [evidence IEA]; go_function: protein-tyrosine kinase activity [goid 0004713] [evidence TAS] [pmid 2725517]; go_function: ATP binding [goid 0005524] [evidence IEA]; go_function: transferase activity [goid 0016740] [evidence IEA]; go_process: protein amino acid phosphorylation [goid 0006468] [evidence TAS] [pmid 2725517]; go_process: intracellular signaling casc…	TYK3
1111	GI_10800407	GI_10800407	NM_000735.2	CGA	S	370	ACAGGGTCACAGTAATGGGGGGTTTCAAAGTGGAGAACCACACGGCGTGC	Homo sapiens glycoprotein hormones, alpha polypeptide (CGA), mRNA.	go_component: soluble fraction [goid 0005625] [evidence TAS] [pmid 481597]; go_component: extracellular [goid 0005576] [evidence IEA]; go_function: hormone activity [goid 0005179] [evidence TAS] [pmid 481597]; go_process: signal transduction [goid 0007165] [evidence TAS] [pmid 481597]; go_process: cell-cell signaling [goid 0007267] [evidence TAS] [pmid 481597]	HCG;LHA;FSHA;GPHa;TSHA;GPHA1;CG-ALPHA
1873	GI_10800407	GI_10800407	NM_000735.2	CGA	S	222	TTCTTCTCCCAGCCGGGTGCCCCAATACTTCAGTGCATGGGCTGCTGCTT	Homo sapiens glycoprotein hormones, alpha polypeptide (CGA), mRNA.	go_component: soluble fraction [goid 0005625] [evidence TAS] [pmid 481597]; go_component: extracellular [goid 0005576] [evidence IEA]; go_function: hormone activity [goid 0005179] [evidence TAS] [pmid 481597]; go_process: signal transduction [goid 0007165] [evidence TAS] [pmid 481597]; go_process: cell-cell signaling [goid 0007267] [evidence TAS] [pmid 481597]	HCG;LHA;FSHA;GPHa;TSHA;GPHA1;CG-ALPHA
2008	GI_4507130	GI_4507130	NM_003095.1	SNRPF	S	3	TGGCCATTTCTCTTGAAACTGCGGCTCGGGACCTGCGGTACCTGCTGTAG	Homo sapiens small nuclear ribonucleoprotein polypeptide F (SNRPF), mRNA.	go_component: spliceosome complex [goid 0005681] [evidence TAS] [pmid 7744013]; go_component: small nucleolar ribonucleoprotein complex [goid 0005732] [evidence IEA]; go_component: small nuclear ribonucleoprotein complex [goid 0030532] [evidence TAS]; go_function: small nuclear ribonucleoprotein [goid 0003734] [evidence TAS] [pmid 7744013]; go_function: pre-mRNA splicing factor activity [goid 000…	SMF
758	GI_4885218	GI_4885218	NM_005238.1	ETS1	S	1111	AGCGTGTTCCCTCCTATGACAGCTTCGACTCAGAGGACTATCCGGCTGCC	Homo sapiens v-ets erythroblastosis virus E26 oncogene homolog 1 (avian) (ETS1), mRNA.	go_component: nucleus [goid 0005634] [evidence IEA]; go_function: RNA polymerase II transcription factor activity [goid 0003702] [evidence TAS] [pmid 7753825]; go_function: tumor suppressor [goid 0008181] [evidence TAS] [pmid 7753825]; go_function: transcription factor activity [goid 0003700] [evidence IEA]; go_process: negative regulation of cell proliferation [goid 0008285] [evidence TAS] [pmid…
3896	GI_38261963	GI_38261963	NM_005171.2	ATF1	S	1205	AGGAGAAAGTGGAAAATGACCTCAAGGAAGCTACGGGCACAACTGGAAGC	Homo sapiens activating transcription factor 1 (ATF1), mRNA.	go_component: nucleus [goid 0005634] [evidence IEA]; go_function: transcription factor activity [goid 0003700] [evidence TAS] [pmid 8401579]; go_function: protein binding [goid 0005515] [evidence IEA]; go_function: translation regulator activity [goid 0045182] [evidence IEA]; go_process: regulation of transcription, DNA-dependent [goid 0006355] [evidence IEA]	TREB36
1761	GI_38261963	GI_38261963	NM_005171.2	ATF1	S	824	GACATCTCCTGTGACTCTCACCTCTCAGACAACTAAGACAGATGACCCCC	Homo sapiens activating transcription factor 1 (ATF1), mRNA.	go_component: nucleus [goid 0005634] [evidence IEA]; go_function: transcription factor activity [goid 0003700] [evidence TAS] [pmid 8401579]; go_function: protein binding [goid 0005515] [evidence IEA]; go_function: translation regulator activity [goid 0045182] [evidence IEA]; go_process: regulation of transcription, DNA-dependent [goid 0006355] [evidence IEA]	TREB36
4974	GI_10337586	GI_10337586	NM_020996.1	FGF6	S	569	GTACCAAGGGACCTACATTGCCCTGAGCAAATACGGACGGGTAAAGCGGG	Homo sapiens fibroblast growth factor 6 (FGF6), mRNA.	go_component: extracellular [goid 0005576] [evidence TAS] [pmid 2649847]; go_function: growth factor activity [goid 0008083] [evidence TAS] [pmid 2649847]; go_process: oncogenesis [goid 0007048] [evidence TAS] [pmid 1549352]; go_process: signal transduction [goid 0007165] [evidence TAS] [pmid 2649847]; go_process: cell proliferation [goid 0008283] [evidence TAS] [pmid 2649847]; go_process: cell-c…	HST2;HBGF-6
5035	GI_20127471	GI_20127471	NM_005239.2	ETS2	S	1830	TGGCGCCTGGCAGTCCGTGGGACGGGATGGTTCTGGCTGTTTGAGATTCT	Homo sapiens v-ets erythroblastosis virus E26 oncogene homolog 2 (avian) (ETS2), mRNA.	go_component: nucleus [goid 0005634] [evidence IEA]; go_function: DNA binding [goid 0003677] [evidence E]; go_function: transcription factor activity [goid 0003700] [evidence NR] [pmid 8596630]; go_process: skeletal development [goid 0001501] [evidence TAS] [pmid 8596630]; go_process: cell growth and/or maintenance [goid 0008151] [evidence IEA]; go_process: regulation of transcription, DNA-depend…
4251	GI_40317627	GI_40317627	NM_003247.2	THBS2	S	5442	TTTTTTGCGTGTGGAGCTGTATTCCCGAGACCAACGAAGCGTTGGGATAC	Homo sapiens thrombospondin 2 (THBS2), mRNA.	go_component: extracellular matrix [goid 0005578] [evidence NR]; go_function: heparin binding [goid 0008201] [evidence TAS] [pmid 1459996]; go_function: cell adhesion molecule activity [goid 0005194] [evidence IEA]; go_function: structural molecule activity [goid 0005198] [evidence IEA]; go_function: calcium ion binding [goid 0005509] [evidence IEA]; go_process: cell adhesion [goid 0007155] [evid…	TSP2
3958	GI_40254443	GI_40254443	NM_003031.2	SIAH1	S	2320	GGGCCACTGCTTTTCCCTTTGTGAGTCAATACATAGTGCTGCTGTGTGCT	Homo sapiens seven in absentia homolog 1 (Drosophila) (SIAH1), mRNA.	go_component: nucleus [goid 0005634] [evidence IEA]; go_component: cytoplasm [goid 0005737] [evidence TAS] [pmid 9334332]; go_process: axon guidance [goid 0007411] [evidence TAS] [pmid 9334332]; go_process: proteolysis and peptidolysis [goid 0006508] [evidence TAS] [pmid 9334332]; go_process: embryogenesis and morphogenesis [goid 0007345] [evidence TAS] [pmid 9403064]; go_process: neurogenesis [g…
1671	GI_34147567	GI_34147567	NM_021159.3	RAP1GDS1	S	1937	CGGCATCATCCCATCTCTAATTTCCCCTCTGTCCTCCATCCAGCGGCTTC	Homo sapiens RAP1, GTP-GDP dissociation stimulator 1 (RAP1GDS1), mRNA.	go_component: cellular_component unknown [goid 0008372] [evidence ND]; go_function: GTPase activator activity [goid 0005096] [evidence NAS] [pmid 1549351]; go_process: biological_process unknown [goid 0000004] [evidence ND]	GDS1
5054	GI_19913404	GI_19913404	NM_003286.2	TOP1	S	3243	AAGATCGTGTAGATTGGGGTTGGGGAGGGATGAAGGGCGAGTGAATCTAA	Homo sapiens topoisomerase (DNA) I (TOP1), mRNA.	go_function: DNA topoisomerase type I activity [goid 0003917] [evidence TAS]; go_function: DNA binding [goid 0003677] [evidence IEA]; go_function: isomerase activity [goid 0016853] [evidence IEA]; go_process: DNA topological change [goid 0006265] [evidence IEA]; go_process: DNA unwinding [goid 0006268] [evidence IEA]; go_process: cell growth and/or maintenance [goid 0008151] [evidence IEA]	TOPI
969	GI_4885496	GI_4885496	NM_005375.1	MYB	S	3080	GTGTTTGCAACTGGGGAGACAGAAACTGTGGTTGATAGCCAGTCACTGCC	Homo sapiens v-myb myeloblastosis viral oncogene homolog (avian) (MYB), mRNA.
4116	GI_26051238	GI_26051238	NM_021137.3	TNFAIP1	S	2906	TCCCACAGAGACTGGAATGCGTCAGCCTGAGACCACTGGCCTATTTTCTC	Homo sapiens tumor necrosis factor, alpha-induced protein 1 (endothelial) (TNFAIP1), mRNA.	go_component: membrane [goid 0016020] [evidence IEA]; go_component: voltage-gated potassium channel complex [goid 0008076] [evidence IEA]; go_component: cellular_component unknown [goid 0008372] [evidence ND]; go_function: voltage-gated potassium channel activity [goid 0005249] [evidence IEA]; go_function: protein binding [goid 0005515] [evidence IEA]; go_function: molecular_function unknown [goi…	B12;B61;EDP1;MGC2317
3031	GI_6912631	GI_6912631	NM_012421.1	RLF	S	6070	GGAACAAATACTAAGGTCCCAGGGTGGGAGGGCTAGGGAAAGGGATATGG	Homo sapiens rearranged L-myc fusion sequence (RLF), mRNA.	go_component: nucleus [goid 0005634] [evidence IEA]; go_function: zinc ion binding [goid 0008270] [evidence TAS] [pmid 8545128]; go_function: transcription factor activity [goid 0003700] [evidence TAS] [pmid 8545128]; go_process: regulation of transcription, DNA-dependent [goid 0006355] [evidence IEA]
891	GI_4502704	GI_4502704	NM_001789.1	CDC25A	S	2147	GGGACTTCCATGCCTTAAACCTACCTCCCACACTCCCAAGGTTGGAGCCC	Homo sapiens cell division cycle 25A (CDC25A), mRNA.	go_component: intracellular [goid 0005622] [evidence IEA]; go_component: cellular_component unknown [goid 0008372] [evidence ND]; go_function: prenylated protein tyrosine phosphatase activity [goid 0004727] [evidence IEA]; go_function: hydrolase activity [goid 0016787] [evidence IEA]; go_function: protein tyrosine phosphatase activity [goid 0004725] [evidence IEA]; go_process: regulation of CDK a…
952	GI_4885656	GI_4885656	NM_005431.1	XRCC2	S	2772	CAGCCATAAAAAGGAACAAGACTGACTGGGCGTGGTGGCTCATGCCTGTG	Homo sapiens X-ray repair complementing defective repair in Chinese hamster cells 2 (XRCC2), mRNA.	go_component: nucleus [goid 0005634] [evidence IEA]; go_function: DNA dependent ATPase activity [goid 0008094] [evidence IEA]; go_function: damaged DNA binding [goid 0003684] [evidence IEA]; go_function: ATP binding [goid 0005524] [evidence IEA]; go_process: meiosis [goid 0007126] [evidence TAS] [pmid 9628903]; go_process: recombination [goid 0007145] [evidence E] [pmid 9628903]; go_process: DNA …
3992	GI_4885656	GI_4885656	NM_005431.1	XRCC2	S	2684	CATGCACGCGTATGTTCGTTGCAGCACTGCCCATCAGTGACAGACTGGAT	Homo sapiens X-ray repair complementing defective repair in Chinese hamster cells 2 (XRCC2), mRNA.	go_component: nucleus [goid 0005634] [evidence IEA]; go_function: DNA dependent ATPase activity [goid 0008094] [evidence IEA]; go_function: damaged DNA binding [goid 0003684] [evidence IEA]; go_function: ATP binding [goid 0005524] [evidence IEA]; go_process: meiosis [goid 0007126] [evidence TAS] [pmid 9628903]; go_process: recombination [goid 0007145] [evidence E] [pmid 9628903]; go_process: DNA …
3280	GI_10835001	GI_10835001	NM_001175.1	ARHGDIB	S	894	CCACCCTGTCACTCAACGTGGTCCCTAGAACAAGAGGCTTAAAACCGGGC	Homo sapiens Rho GDP dissociation inhibitor (GDI) beta (ARHGDIB), mRNA.	go_component: cytoplasmic vesicle [goid 0016023] [evidence TAS] [pmid 9113980]; go_function: Rho GDP-dissociation inhibitor activity [goid 0005094] [evidence TAS] [pmid 8262133]; go_function: GTPase activator activity [goid 0005096] [evidence IEA]; go_process: negative regulation of cell adhesion [goid 0007162] [evidence TAS] [pmid 9113980]; go_process: Rho protein signal transduction [goid 00072…	D4;GDIA2;GDID4;LYGDI;RAP1GN1
174	GI_4502546	GI_4502546	NM_001742.1	CALCR	S	2810	CCTCCAAATCTCCAGTCTCATCTATGTCATATTTTGCCACTGCCTTTCAG	Homo sapiens calcitonin receptor (CALCR), mRNA.	go_component: integral to membrane [goid 0016021] [evidence NR]; go_component: integral to plasma membrane [goid 0005887] [evidence TAS] [pmid 7588285]; go_component: plasma membrane [goid 0005886] [evidence E] [pmid 7588285]; go_function: calcitonin receptor activity [goid 0004948] [evidence TAS] [pmid 7588285]; go_function: G-protein coupled receptor activity [goid 0004930] [evidence IEA]; go_f…	CRT;CTR;CTR1
1990	GI_4505126	GI_4505126	NM_000529.1	MC2R	S	618	GATCTCCACCCTCCCCAGAGCCAACATGAAAGGGGCCATCACACTGACCA	Homo sapiens melanocortin 2 receptor (adrenocorticotropic hormone) (MC2R), mRNA.	go_component: integral to plasma membrane [goid 0005887] [evidence TAS] [pmid 9175632]; go_function: adrenocorticotropin receptor activity [goid 0004978] [evidence TAS] [pmid 9175632]; go_function: melanocortin receptor activity [goid 0004977] [evidence P] [pmid 1325670]; go_function: rhodopsin-like receptor activity [goid 0001584] [evidence IEA]; go_process: G-protein signaling, coupled to cycli…	ACTHR
5074	GI_21536283	GI_21536283	NM_000746.2	CHRNA7	S	338	GGAATGTGTCAGAATATCCAGGGGTGAAGACTGTTCGTTTCCCAGATGGC	Homo sapiens cholinergic receptor, nicotinic, alpha polypeptide 7 (CHRNA7), mRNA.	go_component: nicotinic acetylcholine-gated receptor-channel complex [goid 0005892] [evidence TAS] [pmid 8906617]; go_component: integral to membrane [goid 0016021] [evidence IEA]; go_function: nicotinic acetylcholine-activated cation-selective channel activity [goid 0004889] [evidence TAS] [pmid 8906617]; go_function: acetylcholine receptor activity [goid 0015464] [evidence E]; go_function: extr…	NACHRA7
2879	GI_5174574	GI_5174574	NM_005936.1	MLLT4	S	4748	CTGAACGAAGAGCGAGGGTAAAGGGGGGAGTGCTTTGGCTGTGCCCATCT	Homo sapiens myeloid/lymphoid or mixed-lineage leukemia (trithorax homolog, Drosophila); translocated to, 4 (MLLT4), mRNA.	go_component: intercellular junction [goid 0005911] [evidence E]; go_function: protein C-terminus binding [goid 0008022] [evidence E]; go_process: cell adhesion [goid 0007155] [evidence P]; go_process: oncogenesis [goid 0007048] [evidence P] [pmid 8242616]; go_process: signal transduction [goid 0007165] [evidence P] [pmid 8242616]; go_process: cell-cell signaling [goid 0007267] [evidence P] [pmid…	AF6;AF-6;AFADIN
2149	GI_31543430	GI_31543430	NM_002708.2	PPP1CA	S	1047	CCAAGAAATAGCCCCCGCACACCACCCTGTGCCCCAGATGATGGATTGAT	Homo sapiens protein phosphatase 1, catalytic subunit, alpha isoform (PPP1CA), mRNA.	go_function: protein phosphatase type 1 activity [goid 0000163] [evidence P] [pmid 8392016]; go_function: protein phosphatase type 1, intrinsic catalyst activity [goid 0008598] [evidence NR]; go_function: tumor suppressor [goid 0008181] [evidence NR]; go_function: protein phosphatase type 2C activity [goid 0015071] [evidence IEA]; go_function: protein phosphatase type 2A activity [goid 0000158] […	PPP1A
2810	GI_31543430	GI_31543430	NM_002708.2	PPP1CA	S	952	CAAGCCCGCCGACAAGAACAAGGGGAAGTACGGGCAGTTCAGTGGCCTGA	Homo sapiens protein phosphatase 1, catalytic subunit, alpha isoform (PPP1CA), mRNA.	go_function: protein phosphatase type 1 activity [goid 0000163] [evidence P] [pmid 8392016]; go_function: protein phosphatase type 1, intrinsic catalyst activity [goid 0008598] [evidence NR]; go_function: tumor suppressor [goid 0008181] [evidence NR]; go_function: protein phosphatase type 2C activity [goid 0015071] [evidence IEA]; go_function: protein phosphatase type 2A activity [goid 0000158] […	PPP1A
1080	GI_27437029	GI_27437029	NM_000758.2	CSF2	S	432	ATCCCCTTTGACTGCTGGGAGCCAGTCCAGGAGTGAGACCGGCCAGATGA	Homo sapiens colony stimulating factor 2 (granulocyte-macrophage) (CSF2), mRNA.	go_component: extracellular space [goid 0005615] [evidence NR]; go_function: granulocyte macrophage colony-stimulating factor receptor binding [goid 0005129] [evidence TAS] [pmid 2999978]; go_function: cytokine activity [goid 0005125] [evidence IEA]; go_process: cell surface receptor linked signal transduction [goid 0007166] [evidence NR]; go_process: cellular defense response [goid 0006968] [evi…	GMCSF
3811	GI_30581161	GI_30581161	NM_021081.3	GHRH	S	209	GAGCAAGGGCACGGCTTGGTCGTCAGGTAGACAGCATGTGGGCAGAACAA	Homo sapiens growth hormone releasing hormone (GHRH), mRNA.	go_component: extracellular [goid 0005576] [evidence IEA]; go_function: receptor binding [goid 0005102] [evidence P] [pmid 6192430]; go_function: hormone activity [goid 0005179] [evidence IEA]; go_process: G-protein signaling, coupled to cAMP nucleotide second messenger [goid 0007188] [evidence NR]; go_process: signal transduction [goid 0007165] [evidence TAS] [pmid 6192430]; go_process: cell-cel…	GRF;GHRF
2225	GI_19924164	GI_19924164	NM_002944.2	ROS1	S	7190	GGCCTGAACTATGCCTGTCTCACTCACAGTGGATATGGAGATGGGTCTGA	Homo sapiens v-ros UR2 sarcoma virus oncogene homolog 1 (avian) (ROS1), mRNA.	go_component: sodium/potassium-exchanging ATPase complex [goid 0005890] [evidence TAS] [pmid 3785223]; go_component: integral to membrane [goid 0016021] [evidence IEA]; go_component: membrane fraction [goid 0005624] [evidence TAS] [pmid 3785223]; go_function: protein-tyrosine kinase activity [goid 0004713] [evidence P]; go_function: receptor activity [goid 0004872] [evidence TAS] [pmid 2827175]; …	ROS;MCF3
1895	GI_19924164	GI_19924164	NM_002944.2	ROS1	S	7035	CAGAATGTGGCCAAGGTGAAGAAAAGTCTGAGGGTCCTCTAGGCTCCCAG	Homo sapiens v-ros UR2 sarcoma virus oncogene homolog 1 (avian) (ROS1), mRNA.	go_component: sodium/potassium-exchanging ATPase complex [goid 0005890] [evidence TAS] [pmid 3785223]; go_component: integral to membrane [goid 0016021] [evidence IEA]; go_component: membrane fraction [goid 0005624] [evidence TAS] [pmid 3785223]; go_function: protein-tyrosine kinase activity [goid 0004713] [evidence P]; go_function: receptor activity [goid 0004872] [evidence TAS] [pmid 2827175]; …	ROS;MCF3
3398	GI_32967308	GI_32967308	NM_005232.2	EPHA1	S	3040	CAATCAGGGTGCAAGGAGCAAGGACGGGGCCAAGGTCGCTCATGGTCACT	Homo sapiens EphA1 (EPHA1), mRNA.	go_component: integral to plasma membrane [goid 0005887] [evidence TAS] [pmid 2825356]; go_function: transmembrane receptor protein tyrosine kinase activity [goid 0004714] [evidence P] [pmid 2825356]; go_function: ephrin receptor activity [goid 0005003] [evidence IEA]; go_function: ATP binding [goid 0005524] [evidence IEA]; go_function: receptor activity [goid 0004872] [evidence IEA]; go_function…	EPH;EPHT;EPHT1
1037	GI_19718775	GI_19718775	NM_003390.2	WEE1	S	3781	GAAGCTAGTGCATTGGAAAAATGCACCCTTTCCCTCCTTTGGAATGCTGT	Homo sapiens WEE1 homolog (S. pombe) (WEE1), mRNA.	go_component: nucleus [goid 0005634] [evidence TAS] [pmid 8348613]; go_function: protein-tyrosine kinase activity [goid 0004713] [evidence TAS] [pmid 7774574]; go_function: cell cycle regulator [goid 0003750] [evidence E]; go_function: ATP binding [goid 0005524] [evidence IEA]; go_function: protein serine/threonine kinase activity [goid 0004674] [evidence IEA]; go_function: transferase activity […	WEE1hu
5091	GI_38194225	GI_38194225	NM_001044.2	SLC6A3	S	3777	CTGGTTGTTGAAGACAGCACAGAGAGCGGCTTCCCCATCGCCTTCTGGGG	Homo sapiens solute carrier family 6 (neurotransmitter transporter, dopamine), member 3 (SLC6A3), mRNA.	go_component: integral to plasma membrane [goid 0005887] [evidence IEA]; go_component: integral to membrane [goid 0016021] [evidence P]; go_component: cytoplasm [goid 0005737] [evidence TAS] [pmid 10823899]; go_component: plasma membrane [goid 0005886] [evidence E]; go_function: dopamine transporter activity [goid 0005329] [evidence E]; go_function: dopamine:sodium symporter activity [goid 000533…	DAT;DAT1
1493	GI_4505138	GI_4505138	NM_002393.1	MDM4	S	2061	TTTTTTCCGGGGGTATAGGGGAGGTGTGGGGCGACAGGGTCTGTCTTGTT	Homo sapiens Mdm4, transformed 3T3 cell double minute 4, p53 binding protein (mouse) (MDM4), mRNA.	go_component: nucleus [goid 0005634] [evidence IEA]; go_process: negative regulation of cell proliferation [goid 0008285] [evidence TAS] [pmid 9226370]	MDMX
3985	GI_40068510	GI_40068510	NM_000400.2	ERCC2	S	2246	CTCAGCCTGGAGCAGCTAGAATCAGAGGAGACGCTGAAGAGGATAGAGCA	Homo sapiens excision repair cross-complementing rodent repair deficiency, complementation group 2 (xeroderma pigmentosum D) (ERCC2), mRNA.	go_component: transcription factor TFIIH complex [goid 0005675] [evidence E]; go_component: nucleus [goid 0005634] [evidence NAS]; go_function: DNA dependent ATPase activity [goid 0008094] [evidence E] [pmid 8413672]; go_function: DNA helicase activity [goid 0003678] [evidence E]; go_function: RNA polymerase II transcription factor activity [goid 0003702] [evidence E]; go_function: ATP dependent …	EM9;MAG;XPD
6139	GI_22538485	GI_22538485	NM_003738.2	PTCH2	S	3344	TGTCCATCCTGGGCCCGCCGCCAGAGGTGATACAGATGTACAAGGAAAGC	Homo sapiens patched homolog 2 (Drosophila) (PTCH2), mRNA.	go_component: integral to plasma membrane [goid 0005887] [evidence TAS] [pmid 9811851]; go_function: tumor suppressor [goid 0008181] [evidence TAS] [pmid 9811851]; go_function: transmembrane receptor activity [goid 0004888] [evidence TAS] [pmid 9811851]; go_function: hedgehog receptor activity [goid 0008158] [evidence IEA]; go_process: epidermal differentiation [goid 0008544] [evidence TAS] [pmid…
592	GI_22538485	GI_22538485	NM_003738.2	PTCH2	S	3444	GGCATCCTCCTCCCTGCCCCAGAGCTTTGCCAGAGTGACTACCTCCATGA	Homo sapiens patched homolog 2 (Drosophila) (PTCH2), mRNA.	go_component: integral to plasma membrane [goid 0005887] [evidence TAS] [pmid 9811851]; go_function: tumor suppressor [goid 0008181] [evidence TAS] [pmid 9811851]; go_function: transmembrane receptor activity [goid 0004888] [evidence TAS] [pmid 9811851]; go_function: hedgehog receptor activity [goid 0008158] [evidence IEA]; go_process: epidermal differentiation [goid 0008544] [evidence TAS] [pmid…
1042	GI_13259540	GI_13259540	NM_003355.2	UCP2	S	1479	ACTCATTGTCTCAGTGCTGGTGGAGTTGACATTTGACAGTGTGGGAGGCC	Homo sapiens uncoupling protein 2 (mitochondrial, proton carrier) (UCP2), nuclear gene encoding mitochondrial protein, mRNA.	go_component: mitochondrial inner membrane [goid 0005743] [evidence NR] [pmid 9196039]; go_component: mitochondrion [goid 0005739] [evidence IEA]; go_component: integral to membrane [goid 0016021] [evidence IEA]; go_component: membrane fraction [goid 0005624] [evidence NR]; go_function: uncoupling protein activity [goid 0015302] [evidence TAS] [pmid 9054939]; go_function: binding [goid 0005488] […	UCPH;SLC25A8
6052	GI_4759335	GI_4759335	NM_004629.1	FANCG	S	2394	CCAGTGGGCTGTCTCTCTGTGGGGAGGGCTTTCTGCTTCACCATCATTAG	Homo sapiens Fanconi anemia, complementation group G (FANCG), mRNA.	go_component: nucleus [goid 0005634] [evidence IEA]; go_function: tumor suppressor [goid 0008181] [evidence TAS] [pmid 9256465]; go_function: DNA repair protein [goid 0003685] [evidence TAS] [pmid 9806548]; go_function: damaged DNA binding [goid 0003684] [evidence TAS]; go_process: cell cycle checkpoint [goid 0000075] [evidence TAS] [pmid 9256465]; go_process: DNA repair [goid 0006281] [evidence …	FAG;XRCC9
2797	GI_11038651	GI_11038651	NM_004219.2	PTTG1	S	90	CACCCGTGTGGTTGCTAAGGATGGGCTGAAGCTGGGGTCTGGACCTTCAA	Homo sapiens pituitary tumor-transforming 1 (PTTG1), mRNA.	go_component: cytoplasm [goid 0005737] [evidence E] [pmid 9811450]; go_component: nucleus [goid 0005634] [evidence E] [pmid 9811450]; go_function: transcription factor activity [goid 0003700] [evidence P] [pmid 9811450]; go_process: spermatogenesis [goid 0007283] [evidence P] [pmid 9915854]; go_process: oncogenesis [goid 0007048] [evidence E] [pmid 9892021]; go_process: transcription from Pol II …	EAP1;PTTG;HPTTG;TUTR1;SECURIN
3840	GI_10835048	GI_10835048	NM_001664.1	ARHA	S	1628	CTCCTCACTGTATCCAGGTTCCCTCCCAGAGGAGCCACCAGTTCTCATGG	Homo sapiens ras homolog gene family, member A (ARHA), mRNA.	go_component: cytoskeleton [goid 0005856] [evidence IEA]; go_component: membrane [goid 0016020] [evidence IEA]; go_function: Rho small monomeric GTPase activity [goid 0003931] [evidence TAS] [pmid 10436159]; go_function: GTP binding [goid 0005525] [evidence IEA]; go_process: Rho protein signal transduction [goid 0007266] [evidence TAS] [pmid 10436159]; go_process: actin cytoskeleton reorganizatio…	RHOA;ARH12;RHO12;RHOH12
5724	GI_10834981	GI_10834981	NM_000599.1	IGFBP5	S	1623	CAGCCAGCGCCTCCCTCCACCCCAGGACGCCACTCATTTCATCTCATTTA	Homo sapiens insulin-like growth factor binding protein 5 (IGFBP5), mRNA.	go_component: extracellular space [goid 0005615] [evidence NR]; go_function: insulin-like growth factor binding [goid 0005520] [evidence IEA]; go_process: signal transduction [goid 0007165] [evidence NR] [pmid 7525452]; go_process: regulation of cell growth [goid 0001558] [evidence IEA]	IBP5
2021	GI_10834983	GI_10834983	NM_000600.1	IL6	S	553	TAACCACCCCTGACCCAACCACAAATGCCAGCCTGCTGACGAAGCTGCAG	Homo sapiens interleukin 6 (interferon, beta 2) (IL6), mRNA.	go_component: extracellular space [goid 0005615] [evidence TAS] [pmid 10925276]; go_function: interleukin-6 receptor binding [goid 0005138] [evidence TAS] [pmid 10925276]; go_function: growth factor activity [goid 0008083] [evidence E]; go_function: cytokine activity [goid 0005125] [evidence IEA]; go_process: negative regulation of cell proliferation [goid 0008285] [evidence TAS] [pmid 3023045]; …	HGF;HSF;BSF2;IL-6;IFNB2
4106	GI_4503122	GI_4503122	NM_001901.1	CTGF	S	2027	TTGCAAAGGGGAGGCATCAGTGTCCTTGGCAGGCTGATTTCTAGGTAGGA	Homo sapiens connective tissue growth factor (CTGF), mRNA.	go_component: extracellular matrix [goid 0005578] [evidence TAS] [pmid 10809757]; go_component: soluble fraction [goid 0005625] [evidence NR]; go_component: extracellular space [goid 0005615] [evidence NR]; go_component: plasma membrane [goid 0005886] [evidence TAS] [pmid 10809757]; go_function: insulin-like growth factor binding [goid 0005520] [evidence TAS] [pmid 9371786]; go_function: cell adh…	CCN2;NOV2;IGFBP8
5534	GI_34147663	GI_34147663	NM_006070.3	TFG	S	1455	ATGCGCGTAACCGTCCTCCCTTTGGTCAGGGCTATACCCAACCTGGACCT	Homo sapiens TRK-fused gene (TFG), mRNA.	go_component: cellular_component unknown [goid 0008372] [evidence ND]; go_function: molecular_function unknown [goid 0005554] [evidence ND]; go_process: biological_process unknown [goid 0000004] [evidence ND]	TF6
3800	GI_34147663	GI_34147663	NM_006070.3	TFG	S	1352	CCTGGAATGGCTCCAAGCCAACCTGGGGCCTATCAACCAAGACCAGGTTT	Homo sapiens TRK-fused gene (TFG), mRNA.	go_component: cellular_component unknown [goid 0008372] [evidence ND]; go_function: molecular_function unknown [goid 0005554] [evidence ND]; go_process: biological_process unknown [goid 0000004] [evidence ND]	TF6
2939	GI_7108366	GI_7108366	NM_005428.2	VAV1	S	2624	GAATACTGCTGAGCCCTGGTGCCTTGGCAGAGAGACGAGAAACTCCAGGC	Homo sapiens vav 1 oncogene (VAV1), mRNA.	go_component: nucleus [goid 0005634] [evidence NR]; go_function: transcription factor activity [goid 0003700] [evidence TAS] [pmid 2477241]; go_function: guanyl-nucleotide exchange factor activity [goid 0005085] [evidence IEA]; go_function: guanyl-nucleotide release factor activity [goid 0019839] [evidence IEA]; go_function: diacylglycerol binding [goid 0019992] [evidence IEA]; go_process: oncoge…	VAV
2890	GI_13325059	GI_13325059	NM_000104.2	CYP1B1	S	4718	GCTTTCATGTCCCAGAACTTAGCCTTTACCTGTGAAGTGTTACTACAGCC	Homo sapiens cytochrome P450, family 1, subfamily B, polypeptide 1 (CYP1B1), mRNA.	go_component: membrane [goid 0016020] [evidence IEA]; go_component: microsome [goid 0005792] [evidence IEA]; go_component: endoplasmic reticulum [goid 0005783] [evidence IEA]; go_function: cytochrome P450 activity [goid 0015034] [evidence TAS] [pmid 9097971]; go_function: electron transporter activity [goid 0005489] [evidence TAS] [pmid 8910454]; go_function: monooxygenase activity [goid 0004497]…	CP1B;GLC3A
2698	GI_4506102	GI_4506102	NM_002759.1	PRKR	S	2589	CCACCGCGCCCAGCCTCATCTCTTTGTTCTAAAGATGGAAAAACCACCCC	Homo sapiens protein kinase, interferon-inducible double stranded RNA dependent (PRKR), mRNA.	go_component: intracellular [goid 0005622] [evidence IEA]; go_function: eukaryotic translation initiation factor 2alpha kinase activity [goid 0004694] [evidence TAS] [pmid 10866685]; go_function: double-stranded RNA binding [goid 0003725] [evidence TAS] [pmid 1351683]; go_function: protein serine/threonine kinase activity [goid 0004674] [evidence P] [pmid 1695551]; go_function: antiviral response…	PKR;EIF2AK1
2658	GI_34734076	GI_34734076	NM_005438.2	FOSL1	S	1393	GGTGCCACTTTACCCACCTAGAACACTAACTCACCAGCCCCACTGCCAGC	Homo sapiens FOS-like antigen 1 (FOSL1), mRNA.	go_component: nucleus [goid 0005634] [evidence TAS] [pmid 10918580]; go_function: transcription factor activity [goid 0003700] [evidence TAS] [pmid 10918580]; go_process: response to virus [goid 0009615] [evidence TAS] [pmid 8230424]; go_process: positive regulation of cell proliferation [goid 0008284] [evidence TAS] [pmid 8230424]; go_process: chemotaxis [goid 0006935] [evidence TAS] [pmid 10918…	FRA1;fra-1
5127	GI_34734076	GI_34734076	NM_005438.2	FOSL1	S	1332	CACTGCCACACTCTCCATCACCCTCTTCCTGTGATCCACCCAACCCTATC	Homo sapiens FOS-like antigen 1 (FOSL1), mRNA.	go_component: nucleus [goid 0005634] [evidence TAS] [pmid 10918580]; go_function: transcription factor activity [goid 0003700] [evidence TAS] [pmid 10918580]; go_process: response to virus [goid 0009615] [evidence TAS] [pmid 8230424]; go_process: positive regulation of cell proliferation [goid 0008284] [evidence TAS] [pmid 8230424]; go_process: chemotaxis [goid 0006935] [evidence TAS] [pmid 10918…	FRA1;fra-1
2158	GI_5803124	GI_5803124	NM_006875.1	PIM2	S	1771	GGGAAGGAATGGAAGATGGACACCACCGGACACCACCAGACAATAGGATG	Homo sapiens pim-2 oncogene (PIM2), mRNA.	go_function: protein serine/threonine kinase activity [goid 0004674] [evidence IEA] [pmid 9804974]; go_function: cAMP-dependent protein kinase activity [goid 0004691] [evidence IEA]; go_function: protein kinase CK2 activity [goid 0004682] [evidence IEA]; go_function: ATP binding [goid 0005524] [evidence IEA]; go_function: transferase activity [goid 0016740] [evidence IEA]; go_process: male meiosi…
4160	GI_32528300	GI_32528300	NM_004444.3	EPHB4	S	4066	CCCAAGCTGTGTCCTATGAAGGGGTGTGGGGTGAGGTAGTGAAAAGGGCG	Homo sapiens EphB4 (EPHB4), mRNA.	go_component: integral to plasma membrane [goid 0005887] [evidence TAS] [pmid 8188704]; go_function: transmembrane receptor protein tyrosine kinase activity [goid 0004714] [evidence E] [pmid 8188704]; go_function: ephrin receptor activity [goid 0005003] [evidence IEA]; go_function: ATP binding [goid 0005524] [evidence IEA]; go_function: receptor activity [goid 0004872] [evidence IEA]; go_function…	HTK;MYK1;TYRO11
5060	GI_13027798	GI_13027798	NM_002421.2	MMP1	S	1843	GCCGGAGGAAAAGCAGCTCAAGAACACATGTGCAGTCACTGGTGTCACCC	Homo sapiens matrix metalloproteinase 1 (interstitial collagenase) (MMP1), mRNA.	go_component: extracellular matrix [goid 0005578] [evidence IEA]; go_component: extracellular space [goid 0005615] [evidence NR]; go_function: collagenase activity [goid 0008133] [evidence E] [pmid 3027129]; go_function: zinc ion binding [goid 0008270] [evidence TAS] [pmid 2167156]; go_function: interstitial collagenase activity [goid 0004232] [evidence IEA]; go_function: hydrolase activity [goid…	CLG;CLGN
153	GI_4557864	GI_4557864	NM_001053.1	SSTR5	S	756	GGTGGTGCTGGTGTTTGCGGGATGTTGGCTGCCCTTCTTCACCGTCAACA	Homo sapiens somatostatin receptor 5 (SSTR5), mRNA.	go_component: integral to plasma membrane [goid 0005887] [evidence TAS] [pmid 7908405]; go_function: somatostatin receptor activity [goid 0004994] [evidence TAS] [pmid 9892014]; go_function: rhodopsin-like receptor activity [goid 0001584] [evidence IEA]; go_process: negative regulation of cell proliferation [goid 0008285] [evidence TAS] [pmid 9892014]; go_process: G-protein signaling, coupled to …
4928	GI_4557864	GI_4557864	NM_001053.1	SSTR5	S	898	AACCCCGTCCTCTACGGCTTCCTCTCTGACAACTTCCGCCAGAGCTTCCA	Homo sapiens somatostatin receptor 5 (SSTR5), mRNA.	go_component: integral to plasma membrane [goid 0005887] [evidence TAS] [pmid 7908405]; go_function: somatostatin receptor activity [goid 0004994] [evidence TAS] [pmid 9892014]; go_function: rhodopsin-like receptor activity [goid 0001584] [evidence IEA]; go_process: negative regulation of cell proliferation [goid 0008285] [evidence TAS] [pmid 9892014]; go_process: G-protein signaling, coupled to …
1980	GI_27436886	GI_27436886	NM_002586.3	PBX2	S	3103	GGGAGGCATGGGCCGGGGGCAGTTCTCTCCTCACTTGTAAACTTGTGTAG	Homo sapiens pre-B-cell leukemia transcription factor 2 (PBX2), mRNA.	go_component: nucleus [goid 0005634] [evidence IEA]; go_component: ribulose bisphosphate carboxylase complex [goid 0009573] [evidence IEA]; go_function: DNA binding [goid 0003677] [evidence NR]; go_function: transcription factor activity [goid 0003700] [evidence IEA]; go_function: translation regulator activity [goid 0045182] [evidence IEA]; go_function: ribulose-bisphosphate carboxylase activity…	G17;HOX12;PBX2MHC
4012	GI_4826683	GI_4826683	NM_004938.1	DAPK1	S	5541	GACCCCTGACTCATCATTTGTGGCAGTCCCTTATAATTGGTGCATAGCAG	Homo sapiens death-associated protein kinase 1 (DAPK1), mRNA.	go_function: calmodulin-dependent protein kinase I activity [goid 0004684] [evidence TAS] [pmid 7828849]; go_function: ATP binding [goid 0005524] [evidence IEA]; go_function: protein serine/threonine kinase activity [goid 0004674] [evidence IEA]; go_function: calmodulin binding [goid 0005516] [evidence IEA]; go_function: transferase activity [goid 0016740] [evidence IEA]; go_process: induction of…	DAPK
361	GI_24430218	GI_24430218	NM_000882.2	IL12A	S	1061	GGAGGGGGAAAGAAGGATGGGACTATTACATCCACATGATACCTCTGATC	Homo sapiens interleukin 12A (natural killer cell stimulatory factor 1, cytotoxic lymphocyte maturation factor 1, p35) (IL12A), mRNA.	go_component: extracellular space [goid 0005615] [evidence TAS] [pmid 1673147]; go_component: extracellular [goid 0005576] [evidence IEA]; go_function: interleukin-12 receptor binding [goid 0005143] [evidence IEA] [pmid 1674604]; go_function: cytokine activity [goid 0005125] [evidence TAS] [pmid 1673147]; go_function: defense/immunity protein activity [goid 0003793] [evidence TAS] [pmid 10320373]…	CLMF;NFSK;NKSF1;IL-12A
2871	GI_26787977	GI_26787977	NM_002188.2	IL13	S	878	AATGAGTGTGTTTGTCACCGTTGGGGATTGGGGAAGACTGTGGCTGCTAG	Homo sapiens interleukin 13 (IL13), mRNA.	go_component: soluble fraction [goid 0005625] [evidence TAS] [pmid 9177784]; go_component: extracellular [goid 0005576] [evidence IEA]; go_function: cytokine activity [goid 0005125] [evidence E]; go_function: chemokine activity [goid 0008009] [evidence NR]; go_function: signal transducer activity [goid 0004871] [evidence NR] [pmid 10725748]; go_function: interleukin-13 receptor binding [goid 0005…	ALRH;P600;IL-13
4019	GI_33188458	GI_33188458	NM_004333.2	BRAF	S	2192	CTCGCCTCTATTGAGCTGCTGGCCCGCTCATTGCCAAAAATTCACCGCAG	Homo sapiens v-raf murine sarcoma viral oncogene homolog B1 (BRAF), mRNA.	go_function: protein kinase activity [goid 0004672] [evidence E] [pmid 2284096]; go_function: protein-tyrosine kinase activity [goid 0004713] [evidence IEA]; go_function: ATP binding [goid 0005524] [evidence IEA]; go_function: protein serine/threonine kinase activity [goid 0004674] [evidence IEA]; go_function: receptor signaling protein activity [goid 0005057] [evidence IEA]; go_function: transfe…	BRAF1;RAFB1
4965	GI_27894367	GI_27894367	NM_017617.2	NOTCH1	S	9113	GTGGTGCCATCCCCAGGGGGCATGACCAGATGCGTCCCAAGATGTTGATT	Homo sapiens Notch homolog 1, translocation-associated (Drosophila) (NOTCH1), mRNA.	go_component: integral to plasma membrane [goid 0005887] [evidence E]; go_function: tumor suppressor [goid 0008181] [evidence P] [pmid 7698746]; go_function: transmembrane receptor activity [goid 0004888] [evidence E]; go_process: signal transduction [goid 0007165] [evidence E]; go_process: development [goid 0007275] [evidence E]	hN1;TAN1
4157	GI_4506404	GI_4506404	NM_002881.1	RALB	S	813	CCAGCTGCTCCTAAGGACACAGGGCTGGGTTGGTAAAGAGAAGGCTATGG	Homo sapiens v-ral simian leukemia viral oncogene homolog B (ras related; GTP binding protein) (RALB), mRNA.	go_function: GTP binding [goid 0005525] [evidence TAS] [pmid 2120779]; go_function: RAS small monomeric GTPase activity [goid 0003930] [evidence IEA]; go_process: signal transduction [goid 0007165] [evidence TAS] [pmid 2120779]; go_process: small GTPase mediated signal transduction [goid 0007264] [evidence IEA]
1577	GI_4505176	GI_4505176	NM_002412.1	MGMT	S	650	GCTGGCCGAAACTGAGTATGTGCAGTAGGATGGATGTTTGAGCGACACAC	Homo sapiens O-6-methylguanine-DNA methyltransferase (MGMT), mRNA.	go_component: nucleus [goid 0005634] [evidence TAS] [pmid 2188979]; go_function: DNA-methyltransferase activity [goid 0009008] [evidence TAS] [pmid 2405387]; go_function: methyltransferase activity [goid 0008168] [evidence E] [pmid 2188979]; go_function: DNA binding [goid 0003677] [evidence TAS] [pmid 2188979]; go_function: methylated-DNA-[protein]-cysteine S-methyltransferase activity [goid 0003…
1955	GI_5031858	GI_5031858	NM_005887.1	DLEU1	S	325	CTTTTGCCGTTCTCCAGCGCTTTACAGGGGTTATCGCACTTAAGCCTCGG	Homo sapiens deleted in lymphocytic leukemia, 1 (DLEU1), mRNA.	go_function: tumor suppressor [goid 0008181] [evidence TAS] [pmid 9395242]; go_process: cell growth and/or maintenance [goid 0008151] [evidence IEA]; go_process: negative regulation of cell cycle [goid 0045786] [evidence IEA]	BCMS;LEU1;XTP6
885	GI_10835012	GI_10835012	NM_001437.1	ESR2	S	1950	AGTGCAGCCCGGCAGAGGACAGTAAAAGCAAAGAGGGCTCCCAGAACCCA	Homo sapiens estrogen receptor 2 (ER beta) (ESR2), mRNA.	go_component: nucleus [goid 0005634] [evidence TAS] [pmid 11181953]; go_function: steroid hormone receptor activity [goid 0003707] [evidence E]; go_function: DNA binding [goid 0003677] [evidence E] [pmid 9636657]; go_function: transcription co-activator activity [goid 0003713] [evidence TAS] [pmid 8769313]; go_function: transcription factor activity [goid 0003700] [evidence TAS] [pmid 8769313]; g…	Erb;ESRB;NR3A2;ER-BETA;ESR-BETA
6110	GI_21071041	GI_21071041	NM_005433.2	YES1	S	3775	GCTTAGTATTGACACTCTCTACCAAGAGGGTCTTCCTAAGAAGAGTGCTG	Homo sapiens v-yes-1 Yamaguchi sarcoma viral oncogene homolog 1 (YES1), mRNA.	go_function: protein-tyrosine kinase activity [goid 0004713] [evidence TAS] [pmid 2436037]; go_function: ATP binding [goid 0005524] [evidence IEA]; go_function: transferase activity [goid 0016740] [evidence IEA]; go_process: protein modification [goid 0006464] [evidence P] [pmid 2436037]; go_process: cell growth and/or maintenance [goid 0008151] [evidence IEA]; go_process: protein amino acid phos…	Yes;C-YES;HsT441;P61-YES
1998	GI_21071041	GI_21071041	NM_005433.2	YES1	S	4134	TCCAACAGCTTTTCGTCTTCAGTGTCTTAATGTGGAAGTTAACCCTTACC	Homo sapiens v-yes-1 Yamaguchi sarcoma viral oncogene homolog 1 (YES1), mRNA.	go_function: protein-tyrosine kinase activity [goid 0004713] [evidence TAS] [pmid 2436037]; go_function: ATP binding [goid 0005524] [evidence IEA]; go_function: transferase activity [goid 0016740] [evidence IEA]; go_process: protein modification [goid 0006464] [evidence P] [pmid 2436037]; go_process: cell growth and/or maintenance [goid 0008151] [evidence IEA]; go_process: protein amino acid phos…	Yes;C-YES;HsT441;P61-YES
1550	GI_4505068	GI_4505068	NM_002357.1	MAD	S	732	CGGCAGTGATGAGGGCTATTCCAGCACCAGCATCAAGAGAATAAAGCTGC	Homo sapiens MAX dimerization protein 1 (MAD), mRNA.	go_component: nucleus [goid 0005634] [evidence TAS] [pmid 8425218]; go_function: transcription co-repressor activity [goid 0003714] [evidence TAS] [pmid 8425218]; go_function: transcription cofactor activity [goid 0003712] [evidence P] [pmid 7829091]; go_function: transcription factor activity [goid 0003700] [evidence TAS] [pmid 8425218]; go_process: development [goid 0007275] [evidence TAS] [pmi…	MXD1
1974	GI_28416914	GI_28416914	NM_000588.3	IL3	S	594	GGGTCATCTCTCACACATTCCAGGACCAGAAGCATTTCACCTTTTCCTGC	Homo sapiens interleukin 3 (colony-stimulating factor, multiple) (IL3), mRNA.	go_component: extracellular [goid 0005576] [evidence IEA]; go_function: cytokine activity [goid 0005125] [evidence IEA]; go_function: interleukin-3 receptor binding [goid 0005135] [evidence IEA]; go_process: positive regulation of cell proliferation [goid 0008284] [evidence TAS] [pmid 9551928]; go_process: pathogenesis [goid 0009405] [evidence TAS] [pmid 9736740]; go_process: histogenesis and org…	IL-3;MCGF;MULTI-CSF
3996	GI_10863872	GI_10863872	NM_000660.1	TGFB1	S	2432	AGGTTGAGGAAACAAGCCCAGAGAGGTTAAGGGAGGAGTTCCTGCCCACC	Homo sapiens transforming growth factor, beta 1 (Camurati-Engelmann disease) (TGFB1), mRNA.	go_function: transforming growth factor-beta receptor binding [goid 0005160] [evidence NR]; go_process: anti-apoptosis [goid 0006916] [evidence TAS] [pmid 9918798]; go_process: TGFbeta receptor signaling pathway [goid 0007179] [evidence NR]; go_process: development [goid 0007275] [evidence NR]; go_process: cell-cell signaling [goid 0007267] [evidence NR]; go_process: cell proliferation [goid 0008…	CED;DPD1;TGFB
4224	GI_40549447	GI_40549447	NM_003371.2	VAV2	S	4432	TAAGGCAGGAGGGTTGGAGGGCTGGGTGCAGCCTGGGAGTCCGATGGTTT	Homo sapiens vav 2 oncogene (VAV2), mRNA.	go_function: guanyl-nucleotide exchange factor activity [goid 0005085] [evidence IEA]; go_function: guanyl-nucleotide release factor activity [goid 0019839] [evidence IEA]; go_function: diacylglycerol binding [goid 0019992] [evidence IEA]; go_process: signal transduction [goid 0007165] [evidence P] [pmid 7762982]; go_process: intracellular signaling cascade [goid 0007242] [evidence IEA]
1360	GI_4507658	GI_4507658	NM_003292.1	TPR	S	7224	CAGACGAGTAAGACTTCAGACAACATTGAGACAAGGTGTCCGTGGTCGTC	Homo sapiens translocated promoter region (to activated MET oncogene) (TPR), mRNA.	go_component: nuclear pore [goid 0005643] [evidence TAS] [pmid 7798308]; go_component: kinesin complex [goid 0005871] [evidence IEA]; go_component: nucleus [goid 0005634] [evidence IEA]; go_component: cytoplasm [goid 0005737] [evidence TAS] [pmid 7798308]; go_process: protein-nucleus import [goid 0006606] [evidence TAS] [pmid 7798308]; go_process: nucleocytoplasmic transport [goid 0006913] [evide…
4094	GI_38505169	GI_38505169	NM_006909.1	RASGRF2	S	3716	GATCTGGCCTTGCCCCTGAGTCCACGGGATGTTCATGGAAAGCAGGACAG	Homo sapiens Ras protein-specific guanine nucleotide-releasing factor 2 (RASGRF2), mRNA.	go_function: guanyl-nucleotide releasing factor [goid 0008433] [evidence P] [pmid 9707409]; go_function: protein binding [goid 0005515] [evidence E] [pmid 10373510]; go_function: Ras guanyl-nucleotide exchange factor activity [goid 0005088] [evidence E] [pmid 10373510]; go_process: activation of JUNK [goid 0007257] [evidence E] [pmid 9707409]; go_process: activation of MAP/ERK kinase kinase [goid…	GRF2;RAS-GRF2
3338	GI_31742533	GI_31742533	NM_004956.2	ETV1	S	1773	CTCACTTTGATGAGAGCATGGCCTACATGCCGGAAGGGGGCTGCTGCAAC	Homo sapiens ets variant gene 1 (ETV1), mRNA.	go_component: nucleus [goid 0005634] [evidence IEA]; go_function: transcription factor activity [goid 0003700] [evidence TAS] [pmid 7700648]; go_function: translation regulator activity [goid 0045182] [evidence IEA]; go_process: oncogenesis [goid 0007048] [evidence TAS] [pmid 7700648]; go_process: transcription from Pol II promoter [goid 0006366] [evidence TAS] [pmid 7700648]; go_process: cell gr…	ER81
742	GI_7710122	GI_7710122	NM_002228.2	JUN	S	2944	ACCAAAGGCTAGTGCGATGTTTCAGGAGGCTGGAGGAAGGGGGGTTGCAG	Homo sapiens v-jun sarcoma virus 17 oncogene homolog (avian) (JUN), mRNA.	go_component: nuclear chromosome [goid 0000228] [evidence TAS] [pmid 10918580]; go_function: RNA polymerase II transcription factor activity [goid 0003702] [evidence TAS] [pmid 9443941]; go_function: DNA binding [goid 0003677] [evidence E] [pmid 2825349]; go_function: transcription factor activity [goid 0003700] [evidence TAS] [pmid 10973489]; go_process: cell growth and/or maintenance [goid 0008…	AP1
4026	GI_4757701	GI_4757701	NM_004846.1	EIF4EL3	S	783	GAAGCTGGCGTCATCGGAGTCTGTTGTTCTGTTGGCGTGCTACCTGGAAG	Homo sapiens eukaryotic translation initiation factor 4E-like 3 (EIF4EL3), mRNA.	go_component: cytoplasm [goid 0005737] [evidence IEA]; go_function: mRNA cap binding [goid 0003731] [evidence TAS] [pmid 9582349]; go_function: translation factor activity, nucleic acid binding [goid 0008135] [evidence P] [pmid 9582349]; go_function: translation initiation factor activity [goid 0003743] [evidence IEA]; go_function: RNA binding [goid 0003723] [evidence IEA]; go_function: RNA cap b…	4EHP;IF4E;4E-LP
4060	GI_4757701	GI_4757701	NM_004846.1	EIF4EL3	S	719	AAACCTCTGGAAGCCGCGGTTGAATGTGCCATGACCCTCTCCCTCTCTGG	Homo sapiens eukaryotic translation initiation factor 4E-like 3 (EIF4EL3), mRNA.	go_component: cytoplasm [goid 0005737] [evidence IEA]; go_function: mRNA cap binding [goid 0003731] [evidence TAS] [pmid 9582349]; go_function: translation factor activity, nucleic acid binding [goid 0008135] [evidence P] [pmid 9582349]; go_function: translation initiation factor activity [goid 0003743] [evidence IEA]; go_function: RNA binding [goid 0003723] [evidence IEA]; go_function: RNA cap b…	4EHP;IF4E;4E-LP
1716	GI_10880127	GI_10880127	NM_001166.2	BIRC2	S	2930	GTATGCCAGGAATGTGCCCCTTCTCTAAGAAAATGCCCTATTTGCAGGGG	Homo sapiens baculoviral IAP repeat-containing 2 (BIRC2), mRNA.	go_component: intracellular [goid 0005622] [evidence IEA]; go_function: apoptosis inhibitor activity [goid 0008189] [evidence TAS] [pmid 8552191]; go_process: cell surface receptor linked signal transduction [goid 0007166] [evidence TAS] [pmid 8548810]; go_process: anti-apoptosis [goid 0006916] [evidence IEA]; go_process: apoptosis [goid 0006915] [evidence IEA]	API1;MIHB;CIAP1;HIAP2;RNF48
111	GI_4758719	GI_4758719	NM_004529.1	MLLT3	S	3142	ATTTCCAGAAGGATTTCTTGTATTGGTGAAAGACGGTTGGGGATGGGGGG	Homo sapiens myeloid/lymphoid or mixed-lineage leukemia (trithorax homolog, Drosophila); translocated to, 3 (MLLT3), mRNA.	go_component: nucleus [goid 0005634] [evidence TAS] [pmid 8506309]; go_function: translation regulator activity [goid 0045182] [evidence IEA]; go_process: oncogenesis [goid 0007048] [evidence TAS] [pmid 8506309]; go_process: cell growth and/or maintenance [goid 0008151] [evidence IEA]; go_process: regulation of transcription, DNA-dependent [goid 0006355] [evidence IEA]	AF9
1104	GI_4505474	GI_4505474	NM_002530.1	NTRK3	S	2678	CCCTGCCTCACATCTCCCTTCCACCTCACAACTCCTTCCAGCCTTGACTG	Homo sapiens neurotrophic tyrosine kinase, receptor, type 3 (NTRK3), mRNA.	go_component: integral to plasma membrane [goid 0005887] [evidence TAS] [pmid 7806211]; go_function: neurotrophin TRKC receptor activity [goid 0005016] [evidence TAS] [pmid 7806211]; go_function: transmembrane receptor protein tyrosine kinase activity [goid 0004714] [evidence IEA]; go_function: ATP binding [goid 0005524] [evidence IEA]; go_function: receptor activity [goid 0004872] [evidence IEA]…	TRKC
102	GI_16950653	GI_16950653	NM_001237.2	CCNA2	S	1273	CCTTGTCTCATGGACCTTCACCAGACCTACCTCAAAGCACCACAGCATGC	Homo sapiens cyclin A2 (CCNA2), mRNA.	go_component: nucleus [goid 0005634] [evidence IEA]; go_function: cyclin-dependent protein kinase, intrinsic regulator activity [goid 0016538] [evidence IEA]; go_process: mitotic G2 checkpoint [goid 0007095] [evidence TAS] [pmid 1312467]; go_process: regulation of CDK activity [goid 0000079] [evidence NR]; go_process: oncogenesis [goid 0007048] [evidence TAS] [pmid 1312467]; go_process: cytokines…	CCN1;CCNA
526	GI_4507450	GI_4507450	NM_003225.1	TFF1	S	171	CTGGTGTCACGCCCTCCCAGTGTGCAAATAAGGGCTGCTGTTTCGACGAC	Homo sapiens trefoil factor 1 (breast cancer, estrogen-inducible sequence expressed in) (TFF1), mRNA.	go_function: growth factor activity [goid 0008083] [evidence IEA]; go_process: cell growth and/or maintenance [goid 0008151] [evidence TAS] [pmid 9043862]; go_process: defense response [goid 0006952] [evidence NR]; go_process: carbohydrate metabolism [goid 0005975] [evidence TAS] [pmid 2303034]; go_process: digestion [goid 0007586] [evidence NR] [pmid 9043862]	pS2;BCEI;HPS2;pNR-2;D21S21
4049	GI_4507450	GI_4507450	NM_003225.1	TFF1	S	231	GGGTCCCCTGGTGCTTCTATCCTAATACCATCGACGTCCCTCCAGAAGAG	Homo sapiens trefoil factor 1 (breast cancer, estrogen-inducible sequence expressed in) (TFF1), mRNA.	go_function: growth factor activity [goid 0008083] [evidence IEA]; go_process: cell growth and/or maintenance [goid 0008151] [evidence TAS] [pmid 9043862]; go_process: defense response [goid 0006952] [evidence NR]; go_process: carbohydrate metabolism [goid 0005975] [evidence TAS] [pmid 2303034]; go_process: digestion [goid 0007586] [evidence NR] [pmid 9043862]	pS2;BCEI;HPS2;pNR-2;D21S21
4204	GI_4507508	GI_4507508	NM_003254.1	TIMP1	S	573	ACGGACCAGCTCCTCCAAGGCTCTGAAAAGGGCTTCCAGTCCCGTCACCT	Homo sapiens tissue inhibitor of metalloproteinase 1 (erythroid potentiating activity, collagenase inhibitor) (TIMP1), mRNA.	go_component: extracellular matrix [goid 0005578] [evidence IEA]; go_function: metalloendopeptidase inhibitor activity [goid 0008191] [evidence TAS] [pmid 7507419]; go_function: metallopeptidase activity [goid 0008237] [evidence NAS] [pmid 1653055]; go_process: positive regulation of cell proliferation [goid 0008284] [evidence TAS] [pmid 3839290]; go_process: development [goid 0007275] [evidence …	EPA;EPO;HCI;CLGI;TIMP
2308	GI_27597077	GI_27597077	NM_006293.2	TYRO3	S	3738	CGGTGACCTTTAGTGCCAACTTCCCCTCTAACTGGACAGCCTCTTCTGTC	Homo sapiens TYRO3 protein tyrosine kinase (TYRO3), mRNA.	go_component: integral to plasma membrane [goid 0005887] [evidence TAS] [pmid 7511603]; go_function: transmembrane receptor protein tyrosine kinase activity [goid 0004714] [evidence TAS] [pmid 7511603]; go_function: receptor signaling protein tyrosine kinase activity [goid 0004716] [evidence TAS] [pmid 7511603]; go_function: cell adhesion molecule activity [goid 0005194] [evidence IEA] [pmid 8108…	BYK;RSE
3865	GI_21322251	GI_21322251	NM_000044.2	AR	S	3928	GTCTTCTGCCTGTTATAACTCTGCACTACTCCTCTGCAGTGCCTTGGGGA	Homo sapiens androgen receptor (dihydrotestosterone receptor; testicular feminization; spinal and bulbar muscular atrophy; Kennedy disease) (AR), mRNA.	go_component: nucleus [goid 0005634] [evidence NR]; go_function: androgen receptor activity [goid 0004882] [evidence TAS] [pmid 3353726]; go_function: DNA binding [goid 0003677] [evidence P]; go_function: steroid binding [goid 0005496] [evidence IEA]; go_function: receptor activity [goid 0004872] [evidence IEA]; go_function: transcription factor activity [goid 0003700] [evidence IEA]; go_process:…	KD;AIS;TFM;DHTR;SBMA;NR3C4;SMAX1;HUMARA
61	GI_16936521	GI_16936521	NM_003394.2	WNT10B	S	2038	GAGTGCTGAGGGGCACTCTCCCCTGAATCCTCAGAGAGTTGTCTGTCCAG	Homo sapiens wingless-type MMTV integration site family, member 10B (WNT10B), mRNA.	go_component: extracellular [goid 0005576] [evidence IEA]; go_function: signal transducer activity [goid 0004871] [evidence IEA]; go_process: oncogenesis [goid 0007048] [evidence TAS] [pmid 9121776]; go_process: signal transduction [goid 0007165] [evidence NR] [pmid 9121776]; go_process: development [goid 0007275] [evidence IEA]; go_process: frizzled-2 signaling pathway [goid 0007223] [evidence I…	WNT-12
1689	GI_11496989	GI_11496989	NM_001618.2	ADPRT	S	3509	ACCAAAGCTTCGTTAGAATGTCTGCCTTACTGGTTTCCCCAGGGAAGGAA	Homo sapiens ADP-ribosyltransferase (NAD+; poly (ADP-ribose) polymerase) (ADPRT), mRNA.	go_component: nucleus [goid 0005634] [evidence TAS] [pmid 2513174]; go_function: NAD ADP-ribosyltransferase activity [goid 0003950] [evidence TAS] [pmid 2513174]; go_function: DNA binding [goid 0003677] [evidence TAS] [pmid 2513174]; go_function: transferase activity, transferring glycosyl groups [goid 0016757] [evidence IEA]; go_process: protein amino acid ADP-ribosylation [goid 0006471] [eviden…	PARP;PPOL;ADPRT1;PARP-1;pADPRT-1
1124	GI_34452719	GI_34452719	NM_005207.2	CRKL	S	4856	GCCCCTAGTAACTGCTGTCGGTGTGGACGCTGTGCTGGTTCTGTTTTCTA	Homo sapiens v-crk sarcoma virus CT10 oncogene homolog (avian)-like (CRKL), mRNA.	go_function: protein-tyrosine kinase activity [goid 0004713] [evidence TAS] [pmid 8361759]; go_function: SH3/SH2 adaptor protein activity [goid 0005070] [evidence TAS] [pmid 8798523]; go_function: signal transducer activity [goid 0004871] [evidence TAS] [pmid 8798523]; go_process: JNK cascade [goid 0007254] [evidence TAS] [pmid 8798523]; go_process: RAS protein signal transduction [goid 0007265] …
4870	GI_34452719	GI_34452719	NM_005207.2	CRKL	S	4943	GTCCCTACAGGAGGAACAGTGGCCTTGCTTCTTAGACGGTCTTCACTGTG	Homo sapiens v-crk sarcoma virus CT10 oncogene homolog (avian)-like (CRKL), mRNA.	go_function: protein-tyrosine kinase activity [goid 0004713] [evidence TAS] [pmid 8361759]; go_function: SH3/SH2 adaptor protein activity [goid 0005070] [evidence TAS] [pmid 8798523]; go_function: signal transducer activity [goid 0004871] [evidence TAS] [pmid 8798523]; go_process: JNK cascade [goid 0007254] [evidence TAS] [pmid 8798523]; go_process: RAS protein signal transduction [goid 0007265] …
4041	GI_7382485	GI_7382485	NM_005190.2	CCNC	S	686	GCTTGCCTACATGTAGCCTGTGTTGTACAGCAGAAAGATGCCAGGCAATG	Homo sapiens cyclin C (CCNC), mRNA.	go_component: nucleus [goid 0005634] [evidence IEA]; go_function: cyclin-dependent protein kinase, intrinsic regulator activity [goid 0016538] [evidence IEA]; go_process: regulation of cell cycle [goid 0000074] [evidence TAS] [pmid 1833066]; go_process: cytokinesis [goid 0016288] [evidence IEA]; go_process: regulation of transcription, DNA-dependent [goid 0006355] [evidence IEA]; go_process: cyto…
756	GI_6006022	GI_6006022	NM_002377.2	MAS1	S	789	GGGAACCTACACCACATTTCCCTGCTCTTCTCCACAATCAACAGTAGCGC	Homo sapiens MAS1 oncogene (MAS1), mRNA.	go_component: integral to plasma membrane [goid 0005887] [evidence TAS]; go_function: angiotensin type II receptor activity [goid 0004945] [evidence TAS]; go_function: G-protein coupled receptor activity [goid 0004930] [evidence P]; go_function: rhodopsin-like receptor activity [goid 0001584] [evidence IEA]; go_process: G-protein coupled receptor protein signaling pathway [goid 0007186] [evidence…	MAS
3461	GI_4885202	GI_4885202	NM_005230.1	ELK3	S	1375	AGGCTGCAAGGGCCAAGCACGCTGTTCCAGTTCCCCACACTGCTTAATGG	Homo sapiens ELK3, ETS-domain protein (SRF accessory protein 2) (ELK3), mRNA.	go_component: nucleus [goid 0005634] [evidence IEA]; go_function: transcription cofactor activity [goid 0003712] [evidence NR]; go_function: RNA polymerase II transcription factor activity [goid 0003702] [evidence NR]; go_function: transcription factor activity [goid 0003700] [evidence NR] [pmid 7851904]; go_function: translation regulator activity [goid 0045182] [evidence IEA]; go_process: signa…	ERP;NET;SAP2
1842	GI_23110949	GI_23110949	NM_001909.3	CTSD	S	2060	TTGGGCGGCTGAGAGCCCCAGCTGACATGGAAATACAGTTGTTGGCCTCC	Homo sapiens cathepsin D (lysosomal aspartyl protease) (CTSD), mRNA.	go_component: lysosome [goid 0005764] [evidence NR]; go_function: cathepsin D activity [goid 0004192] [evidence TAS] [pmid 3927292]; go_function: pepsin A activity [goid 0004194] [evidence IEA]; go_function: hydrolase activity [goid 0016787] [evidence IEA]; go_process: proteolysis and peptidolysis [goid 0006508] [evidence IEA]	CPSD;MGC2311
3871	GI_5454171	GI_5454171	NM_006297.1	XRCC1	S	1877	ATCCCAGCTTTGAGGAGGCCCTGATGGACAACCCCTCCCTGGCATTCGTT	Homo sapiens X-ray repair complementing defective repair in Chinese hamster cells 1 (XRCC1), mRNA.	go_component: nucleus [goid 0005634] [evidence IEA]; go_function: DNA binding [goid 0003677] [evidence NR]; go_function: damaged DNA binding [goid 0003684] [evidence IEA]; go_process: single strand break repair [goid 0000012] [evidence NR]	RCC
1222	GI_5454171	GI_5454171	NM_006297.1	XRCC1	S	1782	GCGGAAACTCATCCGATACGTCACAGCCTTCAATGGGGAGCTCGAGGACT	Homo sapiens X-ray repair complementing defective repair in Chinese hamster cells 1 (XRCC1), mRNA.	go_component: nucleus [goid 0005634] [evidence IEA]; go_function: DNA binding [goid 0003677] [evidence NR]; go_function: damaged DNA binding [goid 0003684] [evidence IEA]; go_process: single strand break repair [goid 0000012] [evidence NR]	RCC
737	GI_31795562	GI_31795562	NM_173353.2	TPH2	S	2192	GTAGGTTGCGTTGACCTTGTAGAACCTGAGTTATGACAAGCTTCCTGAAG	Homo sapiens tryptophan hydroxylase 2 (TPH2), mRNA.	go_function: monooxygenase activity [goid 0004497] [evidence IEA]; go_function: iron ion binding [goid 0005506] [evidence IEA]; go_function: amino acid binding [goid 0016597] [evidence IEA]; go_process: metabolism [goid 0008152] [evidence IEA]; go_process: aromatic amino acid family metabolism [goid 0009072] [evidence IEA]	NTPH;FLJ37295
2776	GI_6031190	GI_6031190	NM_002634.2	PHB	S	1665	GATTGCATCCTGCTGGGGCTGAACATGCCTGCCAAAGACGTGTCCGACCT	Homo sapiens prohibitin (PHB), mRNA.	go_function: tumor suppressor [goid 0008181] [evidence TAS] [pmid 8244394]; go_process: cell growth and/or maintenance [goid 0008151] [evidence IEA]; go_process: DNA metabolism [goid 0006259] [evidence IEA]
1600	GI_19923128	GI_19923128	NM_000874.2	IFNAR2	S	2792	GGGCCAGGGTGGGAGCAGGGAAAGAAAAGGAAAATAGTAGCAAGAGCTGC	Homo sapiens interferon (alpha, beta and omega) receptor 2 (IFNAR2), mRNA.	go_component: extracellular [goid 0005576] [evidence TAS] [pmid 7588638]; go_component: integral to plasma membrane [goid 0005887] [evidence TAS] [pmid 7588638]; go_component: plasma membrane [goid 0005886] [evidence E]; go_function: interferon-alpha/beta receptor activity [goid 0004905] [evidence TAS] [pmid 8798579]; go_function: antiviral response protein activity [goid 0003800] [evidence TAS] …	IFNABR
1024	GI_6806892	GI_6806892	NM_000595.2	LTA	S	1328	AGAGCCCCACACGGAGGCATCTGCACCCTCGATGAAGCCCAATAAACCTC	Homo sapiens lymphotoxin alpha (TNF superfamily, member 1) (LTA), mRNA.	go_component: membrane [goid 0016020] [evidence IEA]; go_function: receptor binding [goid 0005102] [evidence E] [pmid 3001529]; go_function: tumor necrosis factor receptor binding [goid 0005164] [evidence IEA]; go_process: induction of apoptosis [goid 0006917] [evidence TAS] [pmid 6334807]; go_process: signal transduction [goid 0007165] [evidence TAS] [pmid 6334807]; go_process: cell-cell signali…	LT;TNFB;TNFSF1
1878	GI_21626462	GI_21626462	NM_000038.2	APC	S	10088	GTGGTAGGTACAGTTCTGGGGTACATGTTAAGTGTCCCCTTATACAGTGG	Homo sapiens adenomatosis polyposis coli (APC), mRNA.	go_component: kinesin complex [goid 0005871] [evidence IEA]; go_function: beta-catenin binding [goid 0008013] [evidence TAS] [pmid 8259518]; go_function: tumor suppressor [goid 0008181] [evidence NR]; go_process: cell adhesion [goid 0007155] [evidence TAS] [pmid 8259518]; go_process: signal transduction [goid 0007165] [evidence TAS] [pmid 8638126]; go_process: protein complex assembly [goid 00064…	GS;DP2;DP3;FAP;FPC;DP2.5
3057	GI_21626462	GI_21626462	NM_000038.2	APC	S	10315	TTGGGGAGAGAAAACCTTTTTAAGCATGGTGGGGCACTCAGATAGGAGTG	Homo sapiens adenomatosis polyposis coli (APC), mRNA.	go_component: kinesin complex [goid 0005871] [evidence IEA]; go_function: beta-catenin binding [goid 0008013] [evidence TAS] [pmid 8259518]; go_function: tumor suppressor [goid 0008181] [evidence NR]; go_process: cell adhesion [goid 0007155] [evidence TAS] [pmid 8259518]; go_process: signal transduction [goid 0007165] [evidence TAS] [pmid 8638126]; go_process: protein complex assembly [goid 00064…	GS;DP2;DP3;FAP;FPC;DP2.5
2706	GI_4503276	GI_4503276	NM_001921.1	DCTD	S	1505	GACAGCTTACTGCAGCACTGTTGGTGTTCGGAGCTCTTCTGTGCCCTGGC	Homo sapiens dCMP deaminase (DCTD), mRNA.	go_function: dCMP deaminase activity [goid 0004132] [evidence TAS] [pmid 7685356]; go_function: zinc ion binding [goid 0008270] [evidence IEA]; go_function: hydrolase activity [goid 0016787] [evidence IEA]; go_process: pyrimidine nucleotide metabolism [goid 0006220] [evidence TAS] [pmid 7685356]; go_process: nucleotide biosynthesis [goid 0009165] [evidence IEA]
2409	GI_4557860	GI_4557860	NM_001051.1	SSTR3	S	795	CTTCGTGCTCTGCTGGATGCCCTTCTACGTGCTCAACATCGTCAACGTGG	Homo sapiens somatostatin receptor 3 (SSTR3), mRNA.	go_component: integral to plasma membrane [goid 0005887] [evidence TAS] [pmid 1337145]; go_function: somatostatin receptor activity [goid 0004994] [evidence TAS] [pmid 8405411]; go_function: rhodopsin-like receptor activity [goid 0001584] [evidence IEA]; go_process: induction of apoptosis by hormones [goid 0008628] [evidence TAS] [pmid 8961277]; go_process: negative regulation of cell proliferati…
3510	GI_10835174	GI_10835174	NM_000621.1	HTR2A	S	2965	CCACTGCCATTTCCTCCTGGGCAACAGAGTGAGACCCTATCACCCCGAAT	Homo sapiens 5-hydroxytryptamine (serotonin) receptor 2A (HTR2A), mRNA.	go_component: integral to plasma membrane [goid 0005887] [evidence TAS] [pmid 9109547]; go_function: serotonin receptor activity [goid 0004993] [evidence TAS] [pmid 9109547]; go_function: rhodopsin-like receptor activity [goid 0001584] [evidence IEA]; go_process: serotonin receptor signaling pathway [goid 0007210] [evidence TAS] [pmid 9109547]; go_process: synaptic transmission [goid 0007268] [ev…	HTR2
2854	GI_21361291	GI_21361291	NM_005611.2	RBL2	S	3980	GTTTGGAGGTCCTAGGTCATTAGCCCTCGTCTCCCGTTCCCTTTGTGCAC	Homo sapiens retinoblastoma-like 2 (p130) (RBL2), mRNA.	go_component: nucleus [goid 0005634] [evidence IEA]; go_function: protein binding [goid 0005515] [evidence TAS] [pmid 8361765]; go_function: DNA binding [goid 0003677] [evidence IEA]; go_process: oncogenesis [goid 0007048] [evidence TAS] [pmid 8361765]; go_process: cell growth and/or maintenance [goid 0008151] [evidence IEA]; go_process: cell cycle [goid 0007049] [evidence IEA]; go_process: regul…	Rb2;P130
3096	GI_10835020	GI_10835020	NM_001552.1	IGFBP4	S	1821	ACAGAGGGCTAGGGAGGTGGGGTACATTTCTCTGAGCAGTCAGGGTGGGA	Homo sapiens insulin-like growth factor binding protein 4 (IGFBP4), mRNA.	go_component: extracellular [goid 0005576] [evidence IEA]; go_function: insulin-like growth factor binding [goid 0005520] [evidence IEA]; go_process: skeletal development [goid 0001501] [evidence TAS] [pmid 1377672]; go_process: signal transduction [goid 0007165] [evidence TAS] [pmid 1377672]; go_process: DNA metabolism [goid 0006259] [evidence TAS] [pmid 1377672]; go_process: cell proliferation …	IBP4
5708	GI_28559089	GI_28559089	NM_000249.2	MLH1	S	2153	CAGGCCAGCAGAGTGAAGTGCCTGGCTCCATTCCAAACTCCTGGAAGTGG	Homo sapiens mutL homolog 1, colon cancer, nonpolyposis type 2 (E. coli) (MLH1), mRNA.	go_component: nucleus [goid 0005634] [evidence IEA]; go_function: adenosinetriphosphatase activity [goid 0004002] [evidence TAS] [pmid 9827806]; go_function: ATP binding [goid 0005524] [evidence IEA]; go_process: mismatch repair [goid 0006298] [evidence TAS] [pmid 8128251]; go_process: oncogenesis [goid 0007048] [evidence TAS] [pmid 8128251]; go_process: cell growth and/or maintenance [goid 00081…	FCC2;COCA2;HNPCC;hMLH1;HNPCC2;MGC5172
3632	GI_28559089	GI_28559089	NM_000249.2	MLH1	S	2001	GCCCCCTTTGGAGGGACTGCCTATCTTCATTCTTCGACTAGCCACTGAGG	Homo sapiens mutL homolog 1, colon cancer, nonpolyposis type 2 (E. coli) (MLH1), mRNA.	go_component: nucleus [goid 0005634] [evidence IEA]; go_function: adenosinetriphosphatase activity [goid 0004002] [evidence TAS] [pmid 9827806]; go_function: ATP binding [goid 0005524] [evidence IEA]; go_process: mismatch repair [goid 0006298] [evidence TAS] [pmid 8128251]; go_process: oncogenesis [goid 0007048] [evidence TAS] [pmid 8128251]; go_process: cell growth and/or maintenance [goid 00081…	FCC2;COCA2;HNPCC;hMLH1;HNPCC2;MGC5172
1994	GI_19923194	GI_19923194	NM_001712.2	CEACAM1	S	2986	AGAAAGCTGCACTGGTGCTAATGCCCCTTGGGAAATGGGGCTGTGAGGAG	Homo sapiens carcinoembryonic antigen-related cell adhesion molecule 1 (biliary glycoprotein) (CEACAM1), mRNA.	go_component: membrane fraction [goid 0005624] [evidence P] [pmid 2457922]; go_component: integral to plasma membrane [goid 0005887] [evidence P] [pmid 2457922]; go_function: tumor antigen [goid 0008222] [evidence E]; go_function: cell adhesion molecule activity [goid 0005194] [evidence NR]; go_process: immune response [goid 0006955] [evidence NR]	BGP;BGP1;BGPI;CD66;CD66A
2989	GI_4505004	GI_4505004	NM_002315.1	LMO1	S	1063	CAGCCGCTCTCCTGCCACATTAGAACTTCTCCGTCCTCGATGGGAGGGAT	Homo sapiens LIM domain only 1 (rhombotin 1) (LMO1), mRNA.	go_function: transcription factor activity [goid 0003700] [evidence TAS] [pmid 2303035]; go_process: development [goid 0007275] [evidence TAS] [pmid 2303035]; go_process: cell proliferation [goid 0008283] [evidence TAS] [pmid 2303035]	TTG1;RBTN1;RHOM1
1125	GI_4507750	GI_4507750	NM_001071.1	TYMS	S	891	CGAGCCACTGAAAATTCAGCTTCAGCGAGAACCCAGACCTTTCCCAAAGC	Homo sapiens thymidylate synthetase (TYMS), mRNA.	go_function: methyltransferase activity [goid 0008168] [evidence IEA]; go_function: thymidylate synthase activity [goid 0004799] [evidence IEA]; go_function: transferase activity [goid 0016740] [evidence IEA]; go_process: deoxyribonucleoside monophosphate biosynthesis [goid 0009157] [evidence TAS] [pmid 2987839]; go_process: nucleobase, nucleoside, nucleotide and nucleic acid metabolism [goid 000…	TS;TMS;TSase;HsT422
2831	GI_7110592	GI_7110592	NM_002017.2	FLI1	S	2284	CTCAAGCAGATTCGCAAGTGCTGTGCGCTTGTCAGACCATCAGACCAGGG	Homo sapiens Friend leukemia virus integration 1 (FLI1), mRNA.	go_component: nucleus [goid 0005634] [evidence IEA]; go_function: DNA binding [goid 0003677] [evidence P] [pmid 1522903]; go_function: transcription factor activity [goid 0003700] [evidence TAS] [pmid 10891501]; go_function: translation regulator activity [goid 0045182] [evidence IEA]; go_process: hemostasis [goid 0007599] [evidence TAS] [pmid 10891501]; go_process: histogenesis and organogenesis…	EWSR2;SIC-1
1389	GI_31542502	GI_31542502	NM_003472.2	DEK	S	2422	CTGGAGTTGGGGCTCTTGGCTTTCAGAGTTTGGTTAATCAGTGTTGATTC	Homo sapiens DEK oncogene (DNA binding) (DEK), mRNA.	go_component: nucleus [goid 0005634] [evidence TAS] [pmid 9050861]; go_component: signal recognition particle [goid 0005786] [evidence IEA]; go_function: specific RNA polymerase II transcription factor activity [goid 0003704] [evidence TAS] [pmid 9050861]; go_function: DNA binding [goid 0003677] [evidence IEA]; go_function: GTP binding [goid 0005525] [evidence IEA]; go_process: viral replication …	D6S231E
3857	GI_4504034	GI_4504034	NM_003875.1	GMPS	S	1912	ACATTCTCAGGGAGTCTGGGTATGCTGGGAAAATCAGCCAGATGCCGGTG	Homo sapiens guanine monphosphate synthetase (GMPS), mRNA.	go_function: GMP synthase activity [goid 0003921] [evidence TAS] [pmid 8089153]; go_function: ATP binding [goid 0005524] [evidence IEA]; go_function: GMP synthase (glutamine-hydrolyzing) activity [goid 0003922] [evidence IEA]; go_function: ligase activity [goid 0016874] [evidence IEA]; go_process: purine base biosynthesis [goid 0009113] [evidence TAS] [pmid 8089153]; go_process: purine nucleotide…
1749	GI_38683859	GI_38683859	NM_003749.2	IRS2	S	6369	GTAACTCCCCCCAGGTACGATAGGGACTGAATATGGACCCTGCTGAAAGC	Homo sapiens insulin receptor substrate 2 (IRS2), mRNA.	go_function: signal transducer activity [goid 0004871] [evidence TAS] [pmid 7675087]; go_function: insulin receptor binding [goid 0005158] [evidence IEA]; go_process: positive regulation of cell proliferation [goid 0008284] [evidence NR]; go_process: glucose metabolism [goid 0006006] [evidence TAS]; go_process: signal transduction [goid 0007165] [evidence TAS] [pmid 7675087]
2804	GI_4503832	GI_4503832	NM_003507.1	FZD7	S	3391	GCAGAGAATCATGGGAGCTAACCTTTATCCCACCTTTGACACTACCCTCC	Homo sapiens frizzled homolog 7 (Drosophila) (FZD7), mRNA.	go_component: integral to membrane [goid 0016021] [evidence P] [pmid 9707618]; go_component: plasma membrane [goid 0005886] [evidence E] [pmid 9707618]; go_function: frizzled receptor activity [goid 0004928] [evidence E] [pmid 9707618]; go_process: frizzled signaling pathway [goid 0007222] [evidence E] [pmid 9707618]; go_process: oncogenesis [goid 0007048] [evidence P] [pmid 9707618]	FzE3
4942	GI_4506344	GI_4506344	NM_002859.1	PXN	S	3370	CCCTCCAAAGGTCTGATGTCTCCACTTTCACCCGCAGGCCTTACCGCTCT	Homo sapiens paxillin (PXN), mRNA.	go_component: microtubule associated complex [goid 0005875] [evidence TAS] [pmid 10840040]; go_component: focal adhesion [goid 0008357] [evidence P]; go_component: cytoskeleton [goid 0005856] [evidence IEA]; go_component: cytoplasm [goid 0005737] [evidence NR]; go_component: nucleus [goid 0005634] [evidence IEA]; go_function: protein binding [goid 0005515] [evidence IPI] [pmid 10330411]; go_funct…
4028	GI_25952110	GI_25952110	NM_000594.2	TNF	S	1446	CCGTGAAAACGGAGCTGAACAATAGGCTGTTCCCATGTAGCCCCCTGGCC	Homo sapiens tumor necrosis factor (TNF superfamily, member 2) (TNF), mRNA.	go_component: soluble fraction [goid 0005625] [evidence TAS] [pmid 3856324]; go_component: integral to membrane [goid 0016021] [evidence IEA]; go_function: tumor necrosis factor receptor binding [goid 0005164] [evidence TAS] [pmid 3001529]; go_process: response to virus [goid 0009615] [evidence TAS] [pmid 10490959]; go_process: response to pest/pathogen/parasite [goid 0009613] [evidence P] [pmid …	DIF;TNFA;TNFSF2;CACHECTIN
4144	GI_18490989	GI_18490989	NM_002462.2	MX1	S	2700	ACCCAGTGTTTTAGGAGCATGAGTGCCGTGTGTGTGCGTCCTGTCGGAGC	Homo sapiens myxovirus (influenza virus) resistance 1, interferon-inducible protein p78 (mouse) (MX1), mRNA.	go_component: cytoplasm [goid 0005737] [evidence NR]; go_function: GTPase activity [goid 0003924] [evidence NR]; go_function: GTP binding [goid 0005525] [evidence TAS] [pmid 2154602]; go_function: antiviral response protein activity [goid 0003800] [evidence NR]; go_process: induction of apoptosis [goid 0006917] [evidence TAS]; go_process: pathogenesis [goid 0009405] [evidence TAS]; go_process: de…	MX;MxA;IFI78;IFI-78K
1105	GI_18490989	GI_18490989	NM_002462.2	MX1	S	2587	TCAGCCCTCAGAATCGCTCCACCTTGCAGCTCTCCCCTTCTCTGTATTCC	Homo sapiens myxovirus (influenza virus) resistance 1, interferon-inducible protein p78 (mouse) (MX1), mRNA.	go_component: cytoplasm [goid 0005737] [evidence NR]; go_function: GTPase activity [goid 0003924] [evidence NR]; go_function: GTP binding [goid 0005525] [evidence TAS] [pmid 2154602]; go_function: antiviral response protein activity [goid 0003800] [evidence NR]; go_process: induction of apoptosis [goid 0006917] [evidence TAS]; go_process: pathogenesis [goid 0009405] [evidence TAS]; go_process: de…	MX;MxA;IFI78;IFI-78K
1097	GI_25121959	GI_25121959	NM_000264.2	PTCH	S	6629	CCGGAGGCTGCGCGGCCCCTGATTTCTGCATGGTGTAGAACTTTCTCCAA	Homo sapiens patched homolog (Drosophila) (PTCH), mRNA.	go_component: integral to plasma membrane [goid 0005887] [evidence TAS] [pmid 8981943]; go_function: tumor suppressor [goid 0008181] [evidence TAS] [pmid 8681379]; go_function: receptor activity [goid 0004872] [evidence TAS] [pmid 8906787]; go_function: hedgehog receptor activity [goid 0008158] [evidence IEA]; go_process: embryogenesis and morphogenesis [goid 0007345] [evidence TAS] [pmid 8906787…	PTC;BCNS;HPE7;PTC1;NBCCS
430	GI_21614498	GI_21614498	NM_003379.3	VIL2	S	2923	CTGCTGGAAGGCAGCTTGTGGAGGCCGTTGGTTCCGCCCACTCATTCCTT	Homo sapiens villin 2 (ezrin) (VIL2), mRNA.	go_component: microvillus [goid 0005902] [evidence NR]; go_process: cytoskeletal anchoring [goid 0007016] [evidence NR]	CVL;CVIL;MGC1584;DKFZp762H157
3694	GI_20428651	GI_20428651	NM_005356.2	LCK	S	1937	AGGGCCAGGACTTTATCTAATACCTCTGTGTGCTCCTCCTTGGTGCCTGG	Homo sapiens lymphocyte-specific protein tyrosine kinase (LCK), mRNA.	go_component: membrane fraction [goid 0005624] [evidence NR]; go_function: protein-tyrosine kinase activity [goid 0004713] [evidence TAS] [pmid 8139546]; go_function: ATP binding [goid 0005524] [evidence IEA]; go_function: transferase activity [goid 0016740] [evidence IEA]; go_process: RAS protein signal transduction [goid 0007265] [evidence TAS] [pmid 10799545]; go_process: protein amino acid ph…
962	GI_4503654	GI_4503654	NM_000135.1	FANCA	S	5308	CATGCAGTGGGCCCAAGCAAGGGGCCTATGAGGGCCTCGTTTATTAAGAT	Homo sapiens Fanconi anemia, complementation group A (FANCA), mRNA.	go_component: cytoplasm [goid 0005737] [evidence TAS] [pmid 9398857]; go_component: nucleus [goid 0005634] [evidence TAS] [pmid 9398857]; go_process: DNA repair [goid 0006281] [evidence TAS] [pmid 8896564]; go_process: protein complex assembly [goid 0006461] [evidence TAS] [pmid 9398857]	FA;FA1;FAA;FAH;FA-H;FACA;FANCH
5576	GI_4506400	GI_4506400	NM_002880.1	RAF1	S	2685	AAGGCACTCGGCCAATCCGCATCTCAGCCCTCTCAGGAGCAGTCTTCCAT	Homo sapiens v-raf-1 murine leukemia viral oncogene homolog 1 (RAF1), mRNA.	go_component: mitochondrial outer membrane [goid 0005741] [evidence TAS] [pmid 8929532]; go_function: protein kinase activity [goid 0004672] [evidence E]; go_function: protein-tyrosine kinase activity [goid 0004713] [evidence IEA]; go_function: ATP binding [goid 0005524] [evidence IEA]; go_function: protein serine/threonine kinase activity [goid 0004674] [evidence IEA]; go_function: receptor sign…
1002	GI_22035597	GI_22035597	NM_005204.2	MAP3K8	S	2657	AGCCATCTGACAGCAGGCCACTAGTGACAGTTTCTTTTGTGTTCCTATGG	Homo sapiens mitogen-activated protein kinase kinase kinase 8 (MAP3K8), mRNA.	go_component: cytosol [goid 0005829] [evidence TAS] [pmid 8226782]; go_function: protein serine/threonine kinase activity [goid 0004674] [evidence TAS] [pmid 8226782]; go_function: ATP binding [goid 0005524] [evidence IEA]; go_function: transferase activity [goid 0016740] [evidence IEA]; go_process: protein amino acid phosphorylation [goid 0006468] [evidence TAS] [pmid 2072910]; go_process: cell …	COT;EST;ESTF;TPL2;Tpl-2;c-COT
1240	GI_4505392	GI_4505392	NM_002507.1	NGFR	S	3040	TTCTTTGACCTCAACCTGTGATGAGGGGAGGAAACTCACCTGCTGGCCCC	Homo sapiens nerve growth factor receptor (TNFR superfamily, member 16) (NGFR), mRNA.	go_component: integral to plasma membrane [goid 0005887] [evidence TAS] [pmid 3022937]; go_component: plasma membrane [goid 0005886] [evidence P] [pmid 3022937]; go_function: transmembrane receptor activity [goid 0004888] [evidence TAS] [pmid 1846035]; go_function: receptor activity [goid 0004872] [evidence P] [pmid 3022937]; go_function: signal transducer activity [goid 0004871] [evidence P] [pm…	TNFRSF16;p75(NTR)
5021	GI_6005965	GI_6005965	NM_007145.1	ZNF146	S	2794	CCTGTGAAGAGTGGAGAAGGGAAAATAATGAGTGTGGGAGGTGGGATGGG	Homo sapiens zinc finger protein 146 (ZNF146), mRNA.	go_component: nucleus [goid 0005634] [evidence TAS] [pmid 8665923]; go_function: heparin binding [goid 0008201] [evidence TAS] [pmid 8665923]; go_function: zinc ion binding [goid 0008270] [evidence TAS] [pmid 8665923]; go_function: DNA binding [goid 0003677] [evidence TAS] [pmid 8665923]; go_process: regulation of transcription, DNA-dependent [goid 0006355] [evidence TAS] [pmid 8107129]	OZF
3987	GI_6005965	GI_6005965	NM_007145.1	ZNF146	S	2996	CTCAAAATAGGAATGGGAGTGAGGATGGGAATGCTGTATCTGTGGAAGTC	Homo sapiens zinc finger protein 146 (ZNF146), mRNA.	go_component: nucleus [goid 0005634] [evidence TAS] [pmid 8665923]; go_function: heparin binding [goid 0008201] [evidence TAS] [pmid 8665923]; go_function: zinc ion binding [goid 0008270] [evidence TAS] [pmid 8665923]; go_function: DNA binding [goid 0003677] [evidence TAS] [pmid 8665923]; go_process: regulation of transcription, DNA-dependent [goid 0006355] [evidence TAS] [pmid 8107129]	OZF
3725	GI_29029631	GI_29029631	NM_004304.3	ALK	S	5757	AGCCTGGGCCCTGAGCTCGGTCGCACACTCACTTCTCTTCCTTGGGATCC	Homo sapiens anaplastic lymphoma kinase (Ki-1) (ALK), mRNA.	go_component: integral to membrane [goid 0016021] [evidence IEA]; go_component: integral to plasma membrane [goid 0005887] [evidence P] [pmid 9053841]; go_function: receptor signaling protein tyrosine kinase activity [goid 0004716] [evidence P] [pmid 9053841]; go_function: transmembrane receptor protein tyrosine kinase activity [goid 0004714] [evidence IEA]; go_function: ATP binding [goid 0005524…
3448	GI_4557328	GI_4557328	NM_000639.1	TNFSF6	S	1452	GGCTGAAAGAGGCCAATGCCCCACTGGCAGCATCTTCACTTCTAAATGCA	Homo sapiens tumor necrosis factor (ligand) superfamily, member 6 (TNFSF6), mRNA.	go_component: extracellular [goid 0005576] [evidence IEA]; go_component: integral to plasma membrane [goid 0005887] [evidence TAS] [pmid 7826947]; go_function: receptor binding [goid 0005102] [evidence P] [pmid 7826947]; go_function: tumor necrosis factor receptor binding [goid 0005164] [evidence IEA]; go_process: induction of apoptosis [goid 0006917] [evidence TAS] [pmid 8787672]; go_process: si…	FASL;CD178;CD95L;APT1LG1
1931	GI_4758605	GI_4758605	NM_004517.1	ILK	S	1523	AGGTCCTTGCCTGAACTCCAGAGGTGTCGGGACATGGTTGGGGGAATGCA	Homo sapiens integrin-linked kinase (ILK), mRNA.	go_component: peripheral plasma membrane protein [goid 0000157] [evidence E] [pmid 8538749]; go_function: protein serine/threonine kinase activity [goid 0004674] [evidence TAS] [pmid 8538749]; go_function: protein-tyrosine kinase activity [goid 0004713] [evidence IEA]; go_function: ATP binding [goid 0005524] [evidence IEA]; go_function: transferase activity [goid 0016740] [evidence IEA]; go_proce…	P59
3726	GI_4826827	GI_4826827	NM_004991.1	MDS1	S	927	AAGTCGCTCCGCCTCCCCCCACCCGAAGCCAATATAGGGGAAAAAACTCG	Homo sapiens myelodysplasia syndrome 1 (MDS1), mRNA.	go_function: transcription factor activity [goid 0003700] [evidence TAS] [pmid 8643684]	PRDM3;MDS1-EVI1
237	GI_38202247	GI_38202247	NM_005419.2	STAT2	S	4317	GGCCCTGCACAGGTGGCTGTTTCTTGTCTGTTATGTCAGAGGAACAGTCC	Homo sapiens signal transducer and activator of transcription 2, 113kDa (STAT2), mRNA.	go_component: nucleus [goid 0005634] [evidence IEA]; go_function: hematopoietin/interferon-class (D200-domain) cytokine receptor signal transducer activity [goid 0005062] [evidence TAS] [pmid 9020188]; go_function: transcription activating factor [goid 0003710] [evidence E] [pmid 9020188]; go_function: signal transducer activity [goid 0004871] [evidence IEA]; go_function: transcription factor act…	P113;ISGF-3;STAT113;MGC59816
1099	GI_34222218	GI_34222218	NM_170662.2	CBLB	S	3679	GGATCTCTACCATCCCCATGCCTTGCCCAGGTCCAGTTCCATTTCTCTCA	Homo sapiens Cas-Br-M (murine) ecotropic retroviral transforming sequence b (CBLB), mRNA.	go_component: nucleus [goid 0005634] [evidence IEA]; go_function: protein binding [goid 0005515] [evidence TAS] [pmid 7784085]; go_function: zinc ion binding [goid 0008270] [evidence TAS] [pmid 7784085]; go_function: signal transducer activity [goid 0004871] [evidence IEA]; go_process: NLS-bearing substrate-nucleus import [goid 0006607] [evidence TAS] [pmid 7784085]; go_process: oncogenesis [goid…	RNF56
5067	GI_34222218	GI_34222218	NM_170662.2	CBLB	S	3602	GCGTGGTCAGGTCTGCTGTAACATTTCCCACCAACTCTCTTGCTGTCCAC	Homo sapiens Cas-Br-M (murine) ecotropic retroviral transforming sequence b (CBLB), mRNA.	go_component: nucleus [goid 0005634] [evidence IEA]; go_function: protein binding [goid 0005515] [evidence TAS] [pmid 7784085]; go_function: zinc ion binding [goid 0008270] [evidence TAS] [pmid 7784085]; go_function: signal transducer activity [goid 0004871] [evidence IEA]; go_process: NLS-bearing substrate-nucleus import [goid 0006607] [evidence TAS] [pmid 7784085]; go_process: oncogenesis [goid…	RNF56
5468	GI_4885488	GI_4885488	NM_005372.1	MOS	S	795	TGCCATCACTCTCTGGCAAATGACTACCAAGCAGGCGCCGTATTCGGGGG	Homo sapiens v-mos Moloney murine sarcoma viral oncogene homolog (MOS), mRNA.	go_function: protein serine/threonine kinase activity [goid 0004674] [evidence NR]; go_function: cAMP-dependent protein kinase activity [goid 0004691] [evidence IEA]; go_function: protein kinase CK2 activity [goid 0004682] [evidence IEA]; go_function: ATP binding [goid 0005524] [evidence IEA]; go_function: transferase activity [goid 0016740] [evidence IEA]; go_process: protein amino acid phosphor…	MSV
5567	GI_16950658	GI_16950658	NM_001259.2	CDK6	S	1113	TTAAGCTGATCCTGCGGAGAACACCCTTGGTGGCTTATGGGTCCCCCTCA	Homo sapiens cyclin-dependent kinase 6 (CDK6), mRNA.	go_function: cell cycle regulator [goid 0003750] [evidence E]; go_function: protein kinase activity [goid 0004672] [evidence E]; go_function: ATP binding [goid 0005524] [evidence IEA]; go_function: protein serine/threonine kinase activity [goid 0004674] [evidence IEA]; go_function: transferase activity [goid 0016740] [evidence IEA]; go_function: cAMP-dependent protein kinase activity [goid 000469…	PLSTIRE
2296	GI_4506472	GI_4506472	NM_002908.1	REL	S	1778	GACAGCTCCATCAGATGTCCTCTTCCAGTATGTCAGCAGGCGCCAATTCC	Homo sapiens v-rel reticuloendotheliosis viral oncogene homolog (avian) (REL), mRNA.	go_component: nucleus [goid 0005634] [evidence IEA]; go_function: transcription factor activity [goid 0003700] [evidence NR] [pmid 8423996]; go_process: transcription from Pol II promoter [goid 0006366] [evidence NR]; go_process: cell growth and/or maintenance [goid 0008151] [evidence IEA]; go_process: regulation of transcription, DNA-dependent [goid 0006355] [evidence IEA]	C-Rel
2257	GI_4502192	GI_4502192	NM_001654.1	ARAF1	S	2383	CCCATGTGGATTTTGGGGGTCCCTTTTGTGTCTCCCCCGCCATTCAAGGA	Homo sapiens v-raf murine sarcoma 3611 viral oncogene homolog 1 (ARAF1), mRNA.	go_component: cellular_component unknown [goid 0008372] [evidence ND]; go_function: protein kinase activity [goid 0004672] [evidence P] [pmid 3029685]; go_function: protein-tyrosine kinase activity [goid 0004713] [evidence IEA]; go_function: ATP binding [goid 0005524] [evidence NAS]; go_function: protein serine/threonine kinase activity [goid 0004674] [evidence NAS]; go_function: receptor signali…	PKS2;A-RAF;RAFA1
1700	GI_4502192	GI_4502192	NM_001654.1	ARAF1	S	2276	AGCTCCTCCATCTCCAATGGCTGGGATTTGTGGCAGGGATTCCACTCAGA	Homo sapiens v-raf murine sarcoma 3611 viral oncogene homolog 1 (ARAF1), mRNA.	go_component: cellular_component unknown [goid 0008372] [evidence ND]; go_function: protein kinase activity [goid 0004672] [evidence P] [pmid 3029685]; go_function: protein-tyrosine kinase activity [goid 0004713] [evidence IEA]; go_function: ATP binding [goid 0005524] [evidence NAS]; go_function: protein serine/threonine kinase activity [goid 0004674] [evidence NAS]; go_function: receptor signali…	PKS2;A-RAF;RAFA1
2222	GI_15451788	GI_15451788	NM_002609.2	PDGFRB	S	5180	AGGCAGCGCTCCATGGGGGTATGGTTTTGTCACTGCCCAGACCTAGCAGT	Homo sapiens platelet-derived growth factor receptor, beta polypeptide (PDGFRB), mRNA.	go_component: integral to membrane [goid 0016021] [evidence IEA]; go_function: platelet-derived growth factor receptor activity [goid 0005017] [evidence TAS] [pmid 2536956]; go_function: platelet activating factor receptor activity [goid 0004992] [evidence TAS] [pmid 2536956]; go_function: ATP binding [goid 0005524] [evidence IEA]; go_function: receptor activity [goid 0004872] [evidence IEA]; go_…	JTK12;PDGFR;CD140B;PDGFR1;PDGF-R-beta
2861	GI_4758077	GI_4758077	NM_004383.1	CSK	S	2360	TGCCACCCGCCCACCCGCCTTGTGAGATGGAATCGTAATAAACCACGCCA	Homo sapiens c-src tyrosine kinase (CSK), mRNA.	go_component: cytoplasm [goid 0005737] [evidence NR]; go_function: protein C-terminus binding [goid 0008022] [evidence TAS] [pmid 8890164]; go_function: protein-tyrosine kinase activity [goid 0004713] [evidence TAS] [pmid 1945408]; go_function: ATP binding [goid 0005524] [evidence IEA]; go_function: transferase activity [goid 0016740] [evidence IEA]; go_process: protein amino acid phosphorylation…
2808	GI_4505072	GI_4505072	NM_002359.1	MAFG	S	1268	GTGCACTCAGGCCTGACCCGTTGCACTGAACAAGACCAAATCGCTGGTTG	Homo sapiens v-maf musculoaponeurotic fibrosarcoma oncogene homolog G (avian) (MAFG), mRNA.	go_component: chromatin [goid 0005717] [evidence NR]; go_component: nucleus [goid 0005634] [evidence IEA]; go_component: chromatin [goid 0000785] [evidence NR]; go_function: transcription factor activity [goid 0003700] [evidence NR] [pmid 9286713]; go_process: transcription from Pol II promoter [goid 0006366] [evidence NR]; go_process: regulation of transcription, DNA-dependent [goid 0006355] [ev…
2117	GI_21614497	GI_21614497	NM_003372.3	VBP1	S	1407	GTGCAGTGTCTTTGCAATGCCAACATAAGGGAGATCTTGGCCAACGTGAA	Homo sapiens von Hippel-Lindau binding protein 1 (VBP1), mRNA.	go_component: prefoldin complex [goid 0016272] [evidence IEA]; go_component: cytoplasm [goid 0005737] [evidence TAS] [pmid 8674032]; go_function: protein binding [goid 0005515] [evidence TAS] [pmid 8674032]; go_function: chaperone activity [goid 0003754] [evidence IEA]; go_process: protein folding [goid 0006457] [evidence IEA]	PFD3;PFDN3;VBP-1
649	GI_10938013	GI_10938013	NM_005354.2	JUND	S	1817	GCTACGAGTCCACATTCCTGTTTGTAATCCTTGGTTCGCCCGGTTTTCTG	Homo sapiens jun D proto-oncogene (JUND), mRNA.	go_component: chromatin [goid 0005717] [evidence TAS] [pmid 1903194]; go_component: nucleus [goid 0005634] [evidence IEA]; go_component: chromatin [goid 0000785] [evidence TAS]; go_function: RNA polymerase II transcription factor activity [goid 0003702] [evidence TAS] [pmid 1903194]; go_function: translation regulator activity [goid 0045182] [evidence IEA]; go_function: transcription factor activ…
3478	GI_4557458	GI_4557458	NM_000747.1	CHRNB1	S	1527	TGGAGGGTTGAGACCAGGCCCCCTGCCAGTTGAAGTGAGAGAGTTTGGTG	Homo sapiens cholinergic receptor, nicotinic, beta polypeptide 1 (muscle) (CHRNB1), mRNA.	go_component: integral to plasma membrane [goid 0005887] [evidence TAS] [pmid 8872460]; go_function: acetylcholine receptor activity [goid 0015464] [evidence TAS] [pmid 8872460]; go_function: channel/pore class transporter activity [goid 0015267] [evidence TAS] [pmid 8872460]; go_function: extracellular ligand-gated ion channel activity [goid 0005230] [evidence IEA]; go_function: ion channel acti…	ACHRB;CHRNB
813	GI_21618343	GI_21618343	NM_012448.2	STAT5B	S	2585	TCGTGACCCCGCGACCTCTCCATCTTCAGCTTCTTCATCTTCACCAGAGG	Homo sapiens signal transducer and activator of transcription 5B (STAT5B), mRNA.	go_component: nucleus [goid 0005634] [evidence IEA]; go_function: transcription factor activity [goid 0003700] [evidence TAS] [pmid 8631883]; go_function: signal transducer activity [goid 0004871] [evidence IEA]; go_function: translation regulator activity [goid 0045182] [evidence IEA]; go_process: JAK-STAT cascade [goid 0007259] [evidence TAS] [pmid 8631883]; go_process: regulation of transcript…	STAT5
1272	GI_21618343	GI_21618343	NM_012448.2	STAT5B	S	2478	TTGACACCGATGGGGACTTCGATCTGGAGGACACAATGGACGTAGCGCGG	Homo sapiens signal transducer and activator of transcription 5B (STAT5B), mRNA.	go_component: nucleus [goid 0005634] [evidence IEA]; go_function: transcription factor activity [goid 0003700] [evidence TAS] [pmid 8631883]; go_function: signal transducer activity [goid 0004871] [evidence IEA]; go_function: translation regulator activity [goid 0045182] [evidence IEA]; go_process: JAK-STAT cascade [goid 0007259] [evidence TAS] [pmid 8631883]; go_process: regulation of transcript…	STAT5
96	GI_33636694	GI_33636694	NM_022443.2	MLF1	S	842	GGAAGGAGATCAAATGTTTTGGGGGACAAACTCCACATCAAAGGCTCATC	Homo sapiens myeloid leukemia factor 1 (MLF1), mRNA.
3981	GI_4504508	GI_4504508	NM_000198.1	HSD3B2	S	1316	AACTCCACCCACCTGGCTTCATACAGAAGGCAACAGGGGCACAAGCCCAG	Homo sapiens hydroxy-delta-5-steroid dehydrogenase, 3 beta- and steroid delta-isomerase 2 (HSD3B2), mRNA.	go_component: endoplasmic reticulum [goid 0005783] [evidence IEA]; go_component: mitochondrion [goid 0005739] [evidence IEA]; go_component: integral to membrane [goid 0016021] [evidence IEA]; go_function: steroid delta-isomerase activity [goid 0004769] [evidence IEA]; go_function: 3-beta-hydroxy-delta5-steroid dehydrogenase activity [goid 0003854] [evidence IEA]; go_function: isomerase activity […	HSDB;HSDB3
6030	GI_4885266	GI_4885266	NM_005263.1	GFI1	S	2393	CTGACTGCTCCTCAAAAGCTAACGGTTGCACCTCCAAGTGGCTGGGTCTG	Homo sapiens growth factor independent 1 (GFI1), mRNA.	go_component: nucleus [goid 0005634] [evidence IEA]; go_function: RNA polymerase II transcription factor activity [goid 0003702] [evidence NR]; go_function: DNA binding [goid 0003677] [evidence IEA]; go_process: G1/S-specific transcription in mitotic cell cycle [goid 0000083] [evidence TAS] [pmid 8441411]; go_process: viral life cycle [goid 0016032] [evidence TAS] [pmid 8441411]; go_process: regu…	ZNF163
1871	GI_7669470	GI_7669470	NM_000927.2	ABCB1	S	3953	GGTGGCCAGAAACAACGCATTGCCATAGCTCGTGCCCTTGTTAGACAGCC	Homo sapiens ATP-binding cassette, sub-family B (MDR/TAP), member 1 (ABCB1), mRNA.	go_component: integral to membrane [goid 0016021] [evidence TAS] [pmid 3768958]; go_component: membrane fraction [goid 0005624] [evidence TAS] [pmid 3022150]; go_function: ATP binding [goid 0005524] [evidence TAS] [pmid 3768958]; go_function: ATP-binding cassette (ABC) transporter activity [goid 0004009] [evidence TAS] [pmid 3022150]; go_function: transporter activity [goid 0005215] [evidence TAS…	MDR1;P-gp;PGY1;ABC20;CD243;GP170
6068	GI_4503918	GI_4503918	NM_002048.1	GAS1	S	2316	GCGGAGAATGTATATTGCCTCTGCTCCTATCAGGGTTGCTAAACCCTGGT	Homo sapiens growth arrest-specific 1 (GAS1), mRNA.	go_component: integral to membrane [goid 0016021] [evidence IEA]; go_component: extrinsic to plasma membrane, GPI-anchored [goid 0046658] [evidence ISS]; go_function: molecular_function unknown [goid 0005554] [evidence ND]; go_process: cell cycle arrest [goid 0007050] [evidence TAS] [pmid 8127893]; go_process: negative regulation of cell proliferation [goid 0008285] [evidence TAS] [pmid 8127893];…
33	GI_21464104	GI_21464104	NM_003403.3	YY1	S	2445	ACTGCCAGATGCTGATGTTCAGTGTAATTTCTTTGCCTGTTCAGTTACAG	Homo sapiens YY1 transcription factor (YY1), mRNA.	go_component: nucleus [goid 0005634] [evidence IEA]; go_function: transcription co-repressor activity [goid 0003714] [evidence TAS] [pmid 1655281]; go_function: zinc ion binding [goid 0008270] [evidence TAS] [pmid 1655281]; go_function: transcription co-activator activity [goid 0003713] [evidence TAS] [pmid 1946405]; go_function: transcription factor activity [goid 0003700] [evidence TAS] [pmid 1…	DELTA;NF-E1;UCRBP;YIN-YANG-1
1340	GI_19923309	GI_19923309	NM_005369.2	MCF2	S	3428	TTCGGGGCATGAGTAAATTTTGTTCAGGGCTACTGTCTGTATGTGCCCAG	Homo sapiens MCF.2 cell line derived transforming sequence (MCF2), mRNA.	go_component: cytosol [goid 0005829] [evidence TAS] [pmid 3281159]; go_component: cytoskeleton [goid 0005856] [evidence TAS] [pmid 3056717]; go_component: membrane fraction [goid 0005624] [evidence TAS] [pmid 3281159]; go_function: guanyl-nucleotide exchange factor activity [goid 0005085] [evidence IEA]; go_function: guanyl-nucleotide release factor activity [goid 0019839] [evidence IEA]; go_proc…	DBL
2930	GI_31377551	GI_31377551	NM_021033.3	RAP2A	S	3969	TATCAGCAGTCTTGTGTTAGCACTGGGTAAGCTTTAATTGTCCCTTAGCC	Homo sapiens RAP2A, member of RAS oncogene family (RAP2A), mRNA.	go_component: membrane [goid 0016020] [evidence TAS] [pmid 3045729]; go_function: GTPase activity [goid 0003924] [evidence E] [pmid 1900290]; go_function: RAS small monomeric GTPase activity [goid 0003930] [evidence IEA]; go_function: GTP binding [goid 0005525] [evidence IEA]; go_process: signal transduction [goid 0007165] [evidence TAS] [pmid 3045729]; go_process: small GTPase mediated signal tr…	KREV;RAP2;RbBP-30
5375	GI_31377551	GI_31377551	NM_021033.3	RAP2A	S	3738	GGACTGAACTTTTGACTCAAATTGCTACAGTTGCCATCACCTTTCTGTGG	Homo sapiens RAP2A, member of RAS oncogene family (RAP2A), mRNA.	go_component: membrane [goid 0016020] [evidence TAS] [pmid 3045729]; go_function: GTPase activity [goid 0003924] [evidence E] [pmid 1900290]; go_function: RAS small monomeric GTPase activity [goid 0003930] [evidence IEA]; go_function: GTP binding [goid 0005525] [evidence IEA]; go_process: signal transduction [goid 0007165] [evidence TAS] [pmid 3045729]; go_process: small GTPase mediated signal tr…	KREV;RAP2;RbBP-30
5384	GI_20522239	GI_20522239	NM_000762.4	CYP2A6	S	1217	GTTTCTTCTCCAACCCCCAGGACTTCAATCCCCAGCACTTCCTGAATGAG	Homo sapiens cytochrome P450, family 2, subfamily A, polypeptide 6 (CYP2A6), mRNA.	go_component: microsome [goid 0005792] [evidence TAS] [pmid 2322567]; go_component: membrane [goid 0016020] [evidence IEA]; go_component: endoplasmic reticulum [goid 0005783] [evidence IEA]; go_function: coumarin 7-hydroxylase activity [goid 0008389] [evidence TAS] [pmid 7864805]; go_function: monooxygenase activity [goid 0004497] [evidence E] [pmid 9827545]; go_function: cytochrome P450 activity…	CPA6;CYP2A;CYP2A3;P450PB;P450C2A
2037	GI_31543966	GI_31543966	NM_000380.2	XPA	S	1340	CGATGGTGGAAACAGTGGGGAACTACTGCTGGAAAAAGCCCTAATAGCAG	Homo sapiens xeroderma pigmentosum, complementation group A (XPA), mRNA.	go_component: nucleus [goid 0005634] [evidence TAS] [pmid 1601884]; go_function: damaged DNA binding [goid 0003684] [evidence TAS] [pmid 10946233]; go_function: DNA repair protein [goid 0003685] [evidence NR]; go_function: protein binding [goid 0005515] [evidence IPI]; go_process: nucleotide-excision repair [goid 0006289] [evidence NR]; go_process: DNA repair [goid 0006281] [evidence E]	XP1;XPAC
2739	GI_21361085	GI_21361085	NM_003844.2	TNFRSF10A	S	1304	GAAATGGGTCAACAAAACTGGACGGAACGCCTCGATCCACACCCTGCTGG	Homo sapiens tumor necrosis factor receptor superfamily, member 10a (TNFRSF10A), mRNA.	go_component: integral to membrane [goid 0016021] [evidence IC] [pmid 9311998]; go_function: death receptor activity [goid 0005035] [evidence TAS] [pmid 9082980]; go_function: caspase activator activity [goid 0008656] [evidence NAS]; go_function: receptor activity [goid 0004872] [evidence NAS] [pmid 9311998]; go_function: apoptosis activator activity [goid 0016506] [evidence NAS] [pmid 9311998]; …	DR4;APO2;MGC9365;TRAILR1;TRAILR-1
453	GI_30179899	GI_30179899	NM_005986.2	SOX1	S	3555	TCTGGCCCCTGTGCTCCCCTGTGTGTACCCTGGAGTTTCTGTGTCCAATT	Homo sapiens SRY (sex determining region Y)-box 1 (SOX1), mRNA.	go_component: nucleus [goid 0005634] [evidence NAS] [pmid 9337405]; go_function: transcription factor activity [goid 0003700] [evidence NAS] [pmid 9337405]; go_process: establishment and/or maintenance of chromatin architecture [goid 0006325] [evidence NAS] [pmid 9337405]; go_process: regulation of transcription, DNA-dependent [goid 0006355] [evidence NAS] [pmid 9337405]
2027	GI_4504190	GI_4504190	NM_000179.1	MSH6	S	3883	CATATGGCATGCATGGTAGAAAATGAATGTGAAGACCCCAGCCAGGAGAC	Homo sapiens mutS homolog 6 (E. coli) (MSH6), mRNA.	go_component: nucleus [goid 0005634] [evidence IEA]; go_function: DNA repair enzyme [goid 0003686] [evidence TAS]; go_function: DNA repair protein [goid 0003685] [evidence TAS]; go_function: damaged DNA binding [goid 0003684] [evidence TAS]; go_function: ATP binding [goid 0005524] [evidence IEA]; go_process: mismatch repair [goid 0006298] [evidence TAS]; go_process: oncogenesis [goid 0007048] [ev…	GTBP;HNPCC5
3933	GI_21614550	GI_21614550	NM_021833.3	UCP1	S	751	GATGACGTCCCCTGCCACTTGGTGTCGGCTCTTATCGCTGGATTTTGCGC	Homo sapiens uncoupling protein 1 (mitochondrial, proton carrier) (UCP1), nuclear gene encoding mitochondrial protein, mRNA.	go_component: mitochondrial inner membrane [goid 0005743] [evidence NR] [pmid 2380264]; go_component: integral to membrane [goid 0016021] [evidence IEA]; go_component: membrane fraction [goid 0005624] [evidence NR]; go_component: mitochondrion [goid 0005739] [evidence NR]; go_function: uncoupling protein activity [goid 0015302] [evidence NR]; go_function: binding [goid 0005488] [evidence IEA]; go…	UCP;SLC25A7
4042	GI_31543817	GI_31543817	NM_003722.3	TP73L	S	4777	GCTTCAGTTGCTTGTCTTCTGGTACTTTCTGTTATGGGCTTTTGGGGAGC	Homo sapiens tumor protein p73-like (TP73L), mRNA.	go_process: induction of apoptosis [goid 0006917] [evidence E] [pmid 9662378]	KET;LMS;p51;p63;EEC3;TP63;p73H;p73L;SHFM4
5581	GI_4504808	GI_4504808	NM_002229.1	JUNB	S	1544	ATATTTGTGTATTTAACAGGGAGGGGAAGAGGGGGCGATCGCGGCGGAGC	Homo sapiens jun B proto-oncogene (JUNB), mRNA.	go_component: chromatin [goid 0005717] [evidence TAS] [pmid 2513129]; go_component: nucleus [goid 0005634] [evidence IEA]; go_component: chromatin [goid 0000785] [evidence TAS]; go_function: transcription co-repressor activity [goid 0003714] [evidence TAS] [pmid 2513129]; go_function: RNA polymerase II transcription factor activity [goid 0003702] [evidence TAS] [pmid 2513129]; go_function: DNA bi…
1718	GI_23510439	GI_23510439	NM_003810.2	TNFSF10	S	1377	GAGAGAAGAGGCACCACTAAAAGATCGCAGTTTGCCTGGTGCAGTGGCTC	Homo sapiens tumor necrosis factor (ligand) superfamily, member 10 (TNFSF10), mRNA.	go_component: soluble fraction [goid 0005625] [evidence TAS] [pmid 8663110]; go_component: integral to plasma membrane [goid 0005887] [evidence TAS] [pmid 8663110]; go_function: receptor binding [goid 0005102] [evidence P] [pmid 8663110]; go_function: tumor necrosis factor receptor binding [goid 0005164] [evidence IEA]; go_process: induction of apoptosis [goid 0006917] [evidence TAS] [pmid 866311…	TL2;APO2L;TRAIL;Apo-2L
3262	GI_23510439	GI_23510439	NM_003810.2	TNFSF10	S	1634	TGGTGAGATCATGCCACTACACTCCAGCCTGGCGACAGAGCGAGACTTGG	Homo sapiens tumor necrosis factor (ligand) superfamily, member 10 (TNFSF10), mRNA.	go_component: soluble fraction [goid 0005625] [evidence TAS] [pmid 8663110]; go_component: integral to plasma membrane [goid 0005887] [evidence TAS] [pmid 8663110]; go_function: receptor binding [goid 0005102] [evidence P] [pmid 8663110]; go_function: tumor necrosis factor receptor binding [goid 0005164] [evidence IEA]; go_process: induction of apoptosis [goid 0006917] [evidence TAS] [pmid 866311…	TL2;APO2L;TRAIL;Apo-2L
3132	GI_27545325	GI_27545325	NM_003073.2	SMARCB1	S	1428	GTGGAGTGGGGGCTTCCAGGTGGCCCTTCCCGGCACACATTCCATTTGTT	Homo sapiens SWI/SNF related, matrix associated, actin dependent regulator of chromatin, subfamily b, member 1 (SMARCB1), mRNA.	go_component: nucleoplasm [goid 0005654] [evidence P] [pmid 7801128]; go_function: tumor suppressor [goid 0008181] [evidence P] [pmid 9671307]; go_function: transcription activating factor [goid 0003710] [evidence P] [pmid 7801128]; go_process: DNA integration [goid 0015074] [evidence E] [pmid 7801128]; go_process: regulation of transcription from Pol II promoter [goid 0006357] [evidence P] [pmid…	RDT;INI1;SNF5;Snr1;BAF47;Sfh1p;hSNFS;SNF5L1
1344	GI_20127419	GI_20127419	NM_001274.2	CHEK1	S	1588	GATCGGACCATCGGCTCTGGGGAATCCTGGTGAATATAGTGCTGCTATGT	Homo sapiens CHK1 checkpoint homolog (S. pombe) (CHEK1), mRNA.	go_component: nucleus [goid 0005634] [evidence IEA]; go_component: meiotic chromosome [goid 0005711] [evidence TAS] [pmid 9382850]; go_component: condensed nuclear chromosome [goid 0000794] [evidence TAS]; go_function: tumor suppressor [goid 0008181] [evidence TAS] [pmid 9382850]; go_function: protein kinase activity [goid 0004672] [evidence E] [pmid 9278511]; go_function: ATP binding [goid 00055…	CHK1
1953	GI_4557782	GI_4557782	NM_000015.1	NAT2	S	545	GCCTTGCATTTTCTGCTTGACAGAAGAGAGAGGAATCTGGTACCTGGACC	Homo sapiens N-acetyltransferase 2 (arylamine N-acetyltransferase) (NAT2), mRNA.	go_function: arylamine N-acetyltransferase activity [goid 0004060] [evidence TAS] [pmid 2340091]; go_function: acetyltransferase activity [goid 0016407] [evidence IEA]; go_function: transferase activity [goid 0016740] [evidence IEA]; go_process: metabolism [goid 0008152] [evidence IEA]	AAC2
4072	GI_29789001	GI_29789001	NM_005241.1	EVI1	S	3374	CCAGGGCTGCGGCGGAATCCAGTGCTATCCAGTCCATAAGCCACGTATGA	Homo sapiens ecotropic viral integration site 1 (EVI1), mRNA.	go_component: nucleus [goid 0005634] [evidence E]; go_function: JUN kinase binding [goid 0008432] [evidence E]; go_function: protein kinase inhibitor activity [goid 0004860] [evidence E]; go_process: JNK cascade [goid 0007254] [evidence P]; go_process: cell death [goid 0008219] [evidence E]; go_process: regulation of transcription, DNA-dependent [goid 0006355] [evidence NR]; go_process: oncogenes…	PRDM3;MDS1-EVI1
4111	GI_31543625	GI_31543625	NM_004170.3	SLC1A1	S	2883	AGAGGCCAGTACTTTGCCATCCTTGCACTTTCTGTTATCAGGGCCCAAAT	Homo sapiens solute carrier family 1 (neuronal/epithelial high affinity glutamate transporter, system Xag), member 1 (SLC1A1), mRNA.	go_component: membrane fraction [goid 0005624] [evidence TAS] [pmid 7521911]; go_component: integral to plasma membrane [goid 0005887] [evidence TAS] [pmid 7521911]; go_function: L-glutamate transporter activity [goid 0005313] [evidence TAS] [pmid 7521911]; go_function: sodium:dicarboxylate/tricarboxylate symporter activity [goid 0005311] [evidence IEA]; go_process: L-glutamate transport [goid 00…	EAAC1;EAAT3
427	GI_34147657	GI_34147657	NM_004083.3	DDIT3	S	695	ATTGGGAGCATCAGTCCCCCACTTGGGCCACACTACCCACCTTTCCCAGA	Homo sapiens DNA-damage-inducible transcript 3 (DDIT3), mRNA.	go_component: nucleus [goid 0005634] [evidence NR]; go_function: transcription co-repressor activity [goid 0003714] [evidence TAS] [pmid 7503811]; go_function: transcription factor activity [goid 0003700] [evidence NR] [pmid 8510758]; go_process: response to DNA damage stimulus [goid 0006974] [evidence TAS] [pmid 1339368]; go_process: regulation of transcription, DNA-dependent [goid 0006355] [evi…	CHOP;CEBPZ;CHOP10;GADD153
4999	GI_19923366	GI_19923366	NM_006640.2	MSF	S	3543	CCCTCACCACCCCCACTGGCGAGACAGTTTACTTTGCCGACTTGCCATGT	Homo sapiens MLL septin-like fusion (MSF), mRNA.	go_component: cytoplasm [goid 0005737] [evidence P] [pmid 10339604]; go_function: GTPase activity [goid 0003924] [evidence P] [pmid 10339604]	MSF1;SEPT9;SINT1;PNUTL4;AF17q25;KIAA0991
5070	GI_19923366	GI_19923366	NM_006640.2	MSF	S	3765	GTTCGTTTCATCAGGCTCTGTTCCTCAATGGCCTTTTGCTACGTGCCTCC	Homo sapiens MLL septin-like fusion (MSF), mRNA.	go_component: cytoplasm [goid 0005737] [evidence P] [pmid 10339604]; go_function: GTPase activity [goid 0003924] [evidence P] [pmid 10339604]	MSF1;SEPT9;SINT1;PNUTL4;AF17q25;KIAA0991
5739	GI_17978497	GI_17978497	NM_004064.2	CDKN1B	S	1679	GCAACAGAAACCTATCCTCACTGCCCTCCCCAGTCTCTCTTAAAGTTGGA	Homo sapiens cyclin-dependent kinase inhibitor 1B (p27, Kip1) (CDKN1B), mRNA.	go_component: nucleus [goid 0005634] [evidence NR]; go_function: cyclin-dependent protein kinase inhibitor activity [goid 0004861] [evidence TAS] [pmid 10918569]; go_function: TGFbeta receptor, cytoplasmic mediator activity [goid 0005072] [evidence TAS] [pmid 8033212]; go_function: cell cycle regulator [goid 0003750] [evidence E] [pmid 8033212]; go_process: cell cycle arrest [goid 0007050] [evide…	KIP1;CDKN4;P27KIP1
913	GI_5453933	GI_5453933	NM_006235.1	POU2AF1	S	2945	ATAAGCCACCATTCTGTGGAACCAAGGCCCCCTCCACGCAAACACCCTCC	Homo sapiens POU domain, class 2, associating factor 1 (POU2AF1), mRNA.	go_component: nucleus [goid 0005634] [evidence IEA]; go_function: transcription cofactor activity [goid 0003712] [evidence E] [pmid 7859290]; go_function: transcription activating factor [goid 0003710] [evidence E] [pmid 7779176]; go_function: transcription co-activator activity [goid 0003713] [evidence TAS] [pmid 7859290]; go_process: humoral immune response [goid 0006959] [evidence TAS] [pmid 7…	BOB1;OBF1;OCAB;OBF-1
1604	GI_14589887	GI_14589887	NM_004360.2	CDH1	S	4433	GTGGCCCTAAAGGGGGTTAGTTGAGGGGTAGGGGGTAGTGAGGATCTTGA	Homo sapiens cadherin 1, type 1, E-cadherin (epithelial) (CDH1), mRNA.	go_function: calcium-dependent cell adhesion molecule activity [goid 0008014] [evidence NR]; go_function: tumor suppressor [goid 0008181] [evidence P]; go_function: cell adhesion molecule activity [goid 0005194] [evidence NR]	UVO;CDHE;ECAD;LCAM
4896	GI_4503734	GI_4503734	NM_001453.1	FOXC1	S	1601	CTTCCAGCCAGTCTCTGTACCGCACGTCCGGAGCTTTCGTCTACGACTGT	Homo sapiens forkhead box C1 (FOXC1), mRNA.	go_component: nucleus [goid 0005634] [evidence NAS]; go_function: DNA binding [goid 0003677] [evidence E] [pmid 7957066]; go_function: transcription factor activity [goid 0003700] [evidence TAS] [pmid 9620769]; go_function: transcriptional activator activity [goid 0016563] [evidence TAS] [pmid 8499623]; go_process: vision [goid 0007601] [evidence TAS] [pmid 9620769]; go_process: embryogenesis and…	ARA;IGDA;IHG1;FKHL7;IRID1;FREAC3
2715	GI_4505854	GI_4505854	NM_002655.1	PLAG1	S	6652	ACCCAGCTTTTGTCCACAAGGTGACTGTAACTCAGAATGGAAAGTGGGCT	Homo sapiens pleiomorphic adenoma gene 1 (PLAG1), mRNA.	go_function: transcription factor activity [goid 0003700] [evidence TAS] [pmid 9722527]
3931	GI_10835170	GI_10835170	NM_000619.1	IFNG	S	848	CAAGGCTTTATCTCAGGGGCCAACTAGGCAGCCAACCTAAGCAAGATCCC	Homo sapiens interferon, gamma (IFNG), mRNA.	go_component: extracellular [goid 0005576] [evidence IEA]; go_function: interferon-gamma receptor binding [goid 0005133] [evidence TAS] [pmid 10477596]; go_function: cytokine activity [goid 0005125] [evidence IEA]; go_process: cell surface receptor linked signal transduction [goid 0007166] [evidence TAS] [pmid 10477596]; go_process: cell motility [goid 0006928] [evidence TAS] [pmid 10477596]; go_…	IFG;IFI
4307	GI_6552332	GI_6552332	NM_005252.2	FOS	S	1393	CCTGTAGACCTAGGGAGGACCTTATCTGTGCGTGAAACACACCAGGCTGT	Homo sapiens v-fos FBJ murine osteosarcoma viral oncogene homolog (FOS), mRNA.	go_component: nucleus [goid 0005634] [evidence TAS] [pmid 9443941]; go_function: specific RNA polymerase II transcription factor activity [goid 0003704] [evidence TAS] [pmid 10918580]; go_function: DNA binding [goid 0003677] [evidence IEA]; go_process: DNA methylation [goid 0006306] [evidence TAS] [pmid 9888853]; go_process: cell growth and/or maintenance [goid 0008151] [evidence NR]; go_process:…
2164	GI_7382459	GI_7382459	NM_001040.2	SHBG	S	839	ACCTCCAAGATCAAAAGGTGGTGTTGTCTTCTGGGTCGGGGCCAGGGCTG	Homo sapiens sex hormone-binding globulin (SHBG), mRNA.	go_function: androgen binding [goid 0005497] [evidence TAS] [pmid 2587256]; go_function: steroid binding [goid 0005496] [evidence NR]; go_function: plasma protein [goid 0005209] [evidence NR]; go_function: plasma glycoprotein [goid 0005211] [evidence TAS] [pmid 2587256]	ABP
401	GI_29570783	GI_29570783	NM_000744.2	CHRNA4	S	3370	AGGAGACTCAGGCCCACATTGCCCACACCTGCCTCTGAACTGCTGCTGGT	Homo sapiens cholinergic receptor, nicotinic, alpha polypeptide 4 (CHRNA4), mRNA.	go_component: nicotinic acetylcholine-gated receptor-channel complex [goid 0005892] [evidence TAS] [pmid 8906617]; go_component: integral to membrane [goid 0016021] [evidence IEA]; go_function: nicotinic acetylcholine-activated cation-selective channel activity [goid 0004889] [evidence TAS] [pmid 8906617]; go_function: acetylcholine receptor activity [goid 0015464] [evidence TAS] [pmid 8906617]; …	BFNC;NACRA4
4239	GI_4505514	GI_4505514	NM_000914.1	OPRM1	S	1625	CCACACCGAGGAGTCCAGTTTGTGCAAGACACCCAGTGGAACCAAAACCC	Homo sapiens opioid receptor, mu 1 (OPRM1), mRNA.	go_component: Golgi apparatus [goid 0005794] [evidence TAS] [pmid 9242668]; go_component: endoplasmic reticulum [goid 0005783] [evidence TAS] [pmid 9242668]; go_component: integral to plasma membrane [goid 0005887] [evidence TAS] [pmid 7905839]; go_component: plasma membrane [goid 0005886] [evidence E]; go_function: mu-opioid receptor activity [goid 0004988] [evidence TAS] [pmid 9689128]; go_func…	OPRM;MOR-1
958	GI_4505514	GI_4505514	NM_000914.1	OPRM1	S	1400	TGCTCCGTTGCCCTAACAGGGTCTCATGCCATTCCGACCTTCACCAAGCT	Homo sapiens opioid receptor, mu 1 (OPRM1), mRNA.	go_component: Golgi apparatus [goid 0005794] [evidence TAS] [pmid 9242668]; go_component: endoplasmic reticulum [goid 0005783] [evidence TAS] [pmid 9242668]; go_component: integral to plasma membrane [goid 0005887] [evidence TAS] [pmid 7905839]; go_component: plasma membrane [goid 0005886] [evidence E]; go_function: mu-opioid receptor activity [goid 0004988] [evidence TAS] [pmid 9689128]; go_func…	OPRM;MOR-1
5788	GI_4557376	GI_4557376	NM_000061.1	BTK	S	2401	TTAGGAGGGAGGATGTAAATAGCCGCACAAAGGGGTCCAACAGCTCTTTG	Homo sapiens Bruton agammaglobulinemia tyrosine kinase (BTK), mRNA.	go_component: cytoplasm [goid 0005737] [evidence NR]; go_function: protein-tyrosine kinase activity [goid 0004713] [evidence IEA]; go_function: ATP binding [goid 0005524] [evidence IEA]; go_function: transferase activity [goid 0016740] [evidence IEA]; go_process: induction of apoptosis by extracellular signals [goid 0008624] [evidence TAS] [pmid 8688094]; go_process: mesoderm development [goid 00…	AT;ATK;BPK;XLA;IMD1;AGMX1;PSCTK1
778	GI_34452726	GI_34452726	NM_002086.2	GRB2	S	3017	TTCTGGGCAGAGCCTGTCCCCGCCTTCCCTCACTCTTCCTCATCCTGCTT	Homo sapiens growth factor receptor-bound protein 2 (GRB2), mRNA.	go_function: SH3/SH2 adaptor protein activity [goid 0005070] [evidence TAS] [pmid 8253073]; go_process: EGF receptor signaling pathway [goid 0007173] [evidence TAS] [pmid 1322798]; go_process: RAS protein signal transduction [goid 0007265] [evidence TAS] [pmid 8253073]; go_process: cell shape and cell size control [goid 0007148] [evidence E]; go_process: cell-cell signaling [goid 0007267] [eviden…
5961	GI_34452726	GI_34452726	NM_002086.2	GRB2	S	2843	TCTCCACCCAAACCCCTTCCCACGACAAAAACAAGACTGCCTCCCTCTCT	Homo sapiens growth factor receptor-bound protein 2 (GRB2), mRNA.	go_function: SH3/SH2 adaptor protein activity [goid 0005070] [evidence TAS] [pmid 8253073]; go_process: EGF receptor signaling pathway [goid 0007173] [evidence TAS] [pmid 1322798]; go_process: RAS protein signal transduction [goid 0007265] [evidence TAS] [pmid 8253073]; go_process: cell shape and cell size control [goid 0007148] [evidence E]; go_process: cell-cell signaling [goid 0007267] [eviden…
3979	GI_34147655	GI_34147655	NM_003177.3	SYK	S	2497	AGGCAAAGGCAGAGGAATTTGGCTGCTTCTACGGCCATGAGACTGATCCC	Homo sapiens spleen tyrosine kinase (SYK), mRNA.	go_function: protein-tyrosine kinase activity [goid 0004713] [evidence TAS] [pmid 8163536]; go_function: ATP binding [goid 0005524] [evidence IEA]; go_function: transferase activity [goid 0016740] [evidence IEA]; go_process: protein amino acid phosphorylation [goid 0006468] [evidence TAS] [pmid 8163536]; go_process: histogenesis and organogenesis [goid 0007397] [evidence TAS] [pmid 7477352]; go_p…
3523	GI_4504614	GI_4504614	NM_000596.1	IGFBP1	S	826	ATGGATGGAGAGGCGGGACTCTGCTGGTGCGTCTACCCTTGGAATGGGAA	Homo sapiens insulin-like growth factor binding protein 1 (IGFBP1), mRNA.	go_component: extracellular space [goid 0005615] [evidence TAS] [pmid 2454104]; go_function: insulin-like growth factor binding [goid 0005520] [evidence TAS] [pmid 2454104]; go_process: signal transduction [goid 0007165] [evidence TAS] [pmid 2454104]; go_process: regulation of cell growth [goid 0001558] [evidence IEA]	IBP1;IGF-BP25
5784	GI_4885354	GI_4885354	NM_005310.1	GRB7	S	1980	GAAAACAGCCCCCACTCCAGTCCACTCCTGACCCCTCTCCTCAAGGGAAG	Homo sapiens growth factor receptor-bound protein 7 (GRB7), mRNA.	go_function: SH3/SH2 adaptor protein activity [goid 0005070] [evidence E] [pmid 9710451]; go_process: EGF receptor signaling pathway [goid 0007173] [evidence E] [pmid 9710451]; go_process: oncogenesis [goid 0007048] [evidence P] [pmid 9710451]
1549	GI_25777731	GI_25777731	NM_000690.2	ALDH2	S	1916	GGGAGTTGGGCGAGTACGGGCTGCAGGCATACACTGAAGTGAAAACTGTC	Homo sapiens aldehyde dehydrogenase 2 family (mitochondrial) (ALDH2), nuclear gene encoding mitochondrial protein, mRNA.	go_component: mitochondrion [goid 0005739] [evidence NR]; go_function: aldehyde dehydrogenase (NAD) activity [goid 0004029] [evidence TAS] [pmid 1306115]; go_function: aldehyde dehydrogenase [NAD(P)] activity [goid 0004030] [evidence TAS] [pmid 8903321]; go_function: electron transporter activity [goid 0005489] [evidence TAS] [pmid 8903321]; go_function: oxidoreductase activity [goid 0016491] [ev…	ALDM;ALDHI;ALDH-E2;MGC1806
10	GI_16753217	GI_16753217	NM_005859.2	PURA	S	800	CGAGGTGAAGCCCACCTATCGCAACTCCATCACCGTGCCCTACAAGGTGT	Homo sapiens purine-rich element binding protein A (PURA), mRNA.	go_component: nucleus [goid 0005634] [evidence IEA]; go_function: single-stranded DNA binding [goid 0003697] [evidence TAS] [pmid 1448097]; go_function: RNA polymerase II transcription factor activity, enhancer binding [goid 0003705] [evidence TAS] [pmid 9334258]; go_function: translation regulator activity [goid 0045182] [evidence IEA]; go_process: DNA replication initiation [goid 0006270] [evid…	PUR1;PURALPHA;PUR-ALPHA
2195	GI_28178860	GI_28178860	NM_000586.2	IL2	S	268	CTCACAGTAACCTCAACTCCTGCCACAATGTACAGGATGCAACTCCTGTC	Homo sapiens interleukin 2 (IL2), mRNA.	go_component: extracellular space [goid 0005615] [evidence TAS] [pmid 6608729]; go_function: interleukin-2 receptor binding [goid 0005134] [evidence TAS] [pmid 8476561]; go_function: growth factor activity [goid 0008083] [evidence NR]; go_function: cytokine activity [goid 0005125] [evidence IEA]; go_function: apoptosis inhibitor activity [goid 0008189] [evidence TAS] [pmid 8476561]; go_function: …	IL-2;TCGF
6038	GI_24497500	GI_24497500	NM_004496.2	FOXA1	S	2793	GCCATCGTGTGCTTGTTTCATCCAGTGTTATGCACTTTCCACAGTTGGAC	Homo sapiens forkhead box A1 (FOXA1), mRNA.	go_component: nucleus [goid 0005634] [evidence IEA]; go_function: transcription factor activity [goid 0003700] [evidence TAS] [pmid 8652662]; go_function: translation regulator activity [goid 0045182] [evidence IEA]; go_process: regulation of transcription, DNA-dependent [goid 0006355] [evidence IEA]	HNF3A;TCF3A;MGC33105
4189	GI_4503706	GI_4503706	NM_002010.1	FGF9	S	1127	ATGTGGGCGGAGCGAGAGCAAAAGGACTGCGGCCTGATGCATGCTGGAAA	Homo sapiens fibroblast growth factor 9 (glia-activating factor) (FGF9), mRNA.	go_component: extracellular space [goid 0005615] [evidence TAS] [pmid 8321227]; go_function: growth factor activity [goid 0008083] [evidence TAS] [pmid 8321227]; go_function: heparin binding [goid 0008201] [evidence IEA]; go_process: signal transduction [goid 0007165] [evidence TAS] [pmid 8575785]; go_process: cell-cell signaling [goid 0007267] [evidence TAS] [pmid 8575785]; go_process: cell prol…	GAF;HBFG-9
5058	GI_4503706	GI_4503706	NM_002010.1	FGF9	S	1228	AGCTGCCATACTTCGACTTATCAGGATTCTGGCTGGTGGCCTGCGCGAGG	Homo sapiens fibroblast growth factor 9 (glia-activating factor) (FGF9), mRNA.	go_component: extracellular space [goid 0005615] [evidence TAS] [pmid 8321227]; go_function: growth factor activity [goid 0008083] [evidence TAS] [pmid 8321227]; go_function: heparin binding [goid 0008201] [evidence IEA]; go_process: signal transduction [goid 0007165] [evidence TAS] [pmid 8575785]; go_process: cell-cell signaling [goid 0007267] [evidence TAS] [pmid 8575785]; go_process: cell prol…	GAF;HBFG-9
2398	GI_4503596	GI_4503596	NM_001982.1	ERBB3	S	4471	CCCAGTCCCATTCCTCAGCTTCTTCACAGGCACTCCTGGAGATATGAAGG	Homo sapiens v-erb-b2 erythroblastic leukemia viral oncogene homolog 3 (avian) (ERBB3), mRNA.	go_component: integral to plasma membrane [goid 0005887] [evidence TAS] [pmid 2687875]; go_function: transmembrane receptor protein tyrosine kinase activity [goid 0004714] [evidence P] [pmid 2687875]; go_function: epidermal growth factor receptor activity [goid 0005006] [evidence TAS] [pmid 8188716]; go_function: ATP binding [goid 0005524] [evidence IEA]; go_function: receptor activity [goid 0004…	HER3
2895	GI_39725667	GI_39725667	NM_000864.3	HTR1D	S	2646	GATCACCCCTTTGAGGTAGATTGACCGGCTTTAGACGCCCACCCCCCACC	Homo sapiens 5-hydroxytryptamine (serotonin) receptor 1D (HTR1D), mRNA.	go_component: integral to plasma membrane [goid 0005887] [evidence TAS] [pmid 1652050]; go_function: serotonin receptor activity [goid 0004993] [evidence TAS] [pmid 1565658]; go_function: rhodopsin-like receptor activity [goid 0001584] [evidence IEA]; go_process: G-protein signaling, coupled to cyclic nucleotide second messenger [goid 0007187] [evidence TAS] [pmid 1565658]; go_process: synaptic t…	HTRL;RDC4;HT1DA;HTR1DA
4228	GI_34485718	GI_34485718	NM_004091.2	E2F2	S	5097	CCGGCCTGGTTTCGCCTGGTCGTGTCTTTATGAGCACCATGTAAGCCTCC	Homo sapiens E2F transcription factor 2 (E2F2), mRNA.	go_component: transcription factor complex [goid 0005667] [evidence IEA]; go_component: nucleus [goid 0005634] [evidence IEA]; go_function: protein binding [goid 0005515] [evidence TAS] [pmid 8246996]; go_function: RNA polymerase II transcription factor activity [goid 0003702] [evidence TAS] [pmid 8246996]; go_function: DNA binding [goid 0003677] [evidence E] [pmid 8246995]; go_function: transcri…	E2F-2
1634	GI_19924171	GI_19924171	NM_000553.2	WRN	S	4860	GGTCCTGACAGCGGACTTCAACCTTCATGTGATGTCAACAAAAGGAGATG	Homo sapiens Werner syndrome (WRN), mRNA.	go_component: nucleus [goid 0005634] [evidence TAS] [pmid 9288107]; go_function: helicase activity [goid 0004386] [evidence E]; go_function: DNA helicase activity [goid 0003678] [evidence TAS] [pmid 10871376]; go_function: 3'-5' exonuclease activity [goid 0008408] [evidence TAS] [pmid 10871373]; go_function: adenosinetriphosphatase activity [goid 0004002] [evidence E]; go_function: DNA binding [g…	RECQ3;RECQL2;RECQL3
5560	GI_21071055	GI_21071055	NM_003072.2	SMARCA4	S	5490	CTTTTCCGTTGCTGGCAGTACTGTTGCGCCGCAGTTTGGAGTCACTGTAG	Homo sapiens SWI/SNF related, matrix associated, actin dependent regulator of chromatin, subfamily a, member 4 (SMARCA4), mRNA.	go_component: nucleoplasm [goid 0005654] [evidence P] [pmid 8208605]; go_component: nucleus [goid 0005634] [evidence E] [pmid 8232556]; go_function: helicase activity [goid 0004386] [evidence P] [pmid 8208605]; go_function: adenosinetriphosphatase activity [goid 0004002] [evidence P] [pmid 8208605]; go_function: transcription co-activator activity [goid 0003713] [evidence E] [pmid 8208605]; go_fu…	BRG1;BAF190;SNF2L4;SNF2LB;hSNF2B;SNF2-BETA
5546	GI_21361206	GI_21361206	NM_000213.2	ITGB4	S	5830	GGGCCCAAACCTATTTGTAACCAAAGAGCTGGGAGCAGCACAAGGACCCA	Homo sapiens integrin, beta 4 (ITGB4), mRNA.	go_component: integrin complex [goid 0008305] [evidence TAS] [pmid 7545057]; go_component: integral to membrane [goid 0016021] [evidence IEA]; go_component: nucleus [goid 0005634] [evidence IEA]; go_function: cell adhesion receptor activity [goid 0004895] [evidence TAS] [pmid 2311577]; go_function: receptor activity [goid 0004872] [evidence IEA]; go_function: zinc ion binding [goid 0008270] [evid…
6099	GI_21614550	GI_21614550	NM_021833.3	UCP1	S	484	CTAACGACTGGAGGAGTGGCAGTATTCATTGGGCAACCCACAGAGGTCGT	Homo sapiens uncoupling protein 1 (mitochondrial, proton carrier) (UCP1), nuclear gene encoding mitochondrial protein, mRNA.	go_component: mitochondrial inner membrane [goid 0005743] [evidence NR] [pmid 2380264]; go_component: integral to membrane [goid 0016021] [evidence IEA]; go_component: membrane fraction [goid 0005624] [evidence NR]; go_component: mitochondrion [goid 0005739] [evidence NR]; go_function: uncoupling protein activity [goid 0015302] [evidence NR]; go_function: binding [goid 0005488] [evidence IEA]; go…	UCP;SLC25A7
4989	GI_23312365	GI_23312365	NM_001066.2	TNFRSF1B	S	3283	TGCACCTGTACTCAGGAGGCTGAGGGGAGGATCACTGGAGCCCAGGAGTT	Homo sapiens tumor necrosis factor receptor superfamily, member 1B (TNFRSF1B), mRNA.	go_component: integral to membrane [goid 0016021] [evidence IEA]; go_function: tumor necrosis factor receptor activity [goid 0005031] [evidence TAS] [pmid 8702885]; go_function: receptor activity [goid 0004872] [evidence IEA]; go_process: apoptosis [goid 0006915] [evidence IEA]	p75;TBPII;TNFBR;TNFR2;CD120b;TNFR80;TNF-R75;p75TNFR;TNF-R-II
1320	GI_24475887	GI_24475887	NM_003804.2	RIPK1	S	2169	GGGGAAAGAAATCTGCAGCAAAGGGGTCTCACTCTGTTGCCAGGCTGGTC	Homo sapiens receptor (TNFRSF)-interacting serine-threonine kinase 1 (RIPK1), mRNA.	go_function: protein serine/threonine kinase activity [goid 0004674] [evidence TAS] [pmid 8612133]; go_function: protein kinase activity [goid 0004672] [evidence P] [pmid 7538908]; go_function: protein-tyrosine kinase activity [goid 0004713] [evidence IEA]; go_function: ATP binding [goid 0005524] [evidence IEA]; go_function: transferase activity [goid 0016740] [evidence IEA]; go_function: cAMP-de…	RIP
3314	GI_4507170	GI_4507170	NM_003118.1	SPARC	S	1958	GGGATGGTCGGATCTCACAGGCTGAGAACTCGTTCACCTCCAAGCATTTC	Homo sapiens secreted protein, acidic, cysteine-rich (osteonectin) (SPARC), mRNA.	go_component: extracellular matrix [goid 0005578] [evidence E]; go_component: basement membrane [goid 0005604] [evidence IEA]; go_function: collagen binding [goid 0005518] [evidence TAS] [pmid 7034958]; go_function: calcium ion binding [goid 0005509] [evidence TAS] [pmid 7034958]; go_process: ossification [goid 0001503] [evidence TAS] [pmid 7034958]	ON
3380	GI_4507170	GI_4507170	NM_003118.1	SPARC	S	1721	TCTTTTGGAGAACCAGGGCTCTTCTCAGGGGCTCTAGGGACTGCCAGGCT	Homo sapiens secreted protein, acidic, cysteine-rich (osteonectin) (SPARC), mRNA.	go_component: extracellular matrix [goid 0005578] [evidence E]; go_component: basement membrane [goid 0005604] [evidence IEA]; go_function: collagen binding [goid 0005518] [evidence TAS] [pmid 7034958]; go_function: calcium ion binding [goid 0005509] [evidence TAS] [pmid 7034958]; go_process: ossification [goid 0001503] [evidence TAS] [pmid 7034958]	ON
2383	GI_5729917	GI_5729917	NM_006500.1	MCAM	S	3357	CAGGAACCTGGGGGCCTGTGAAACTACAACCAAAAGGCACACAAAACCGT	Homo sapiens melanoma cell adhesion molecule (MCAM), mRNA.	go_component: integral to plasma membrane [goid 0005887] [evidence NR]; go_component: plasma membrane [goid 0005886] [evidence NR]; go_function: tumor antigen [goid 0008222] [evidence TAS] [pmid 2602381]; go_function: cell adhesion molecule activity [goid 0005194] [evidence IEA] [pmid 8378324]; go_process: embryogenesis and morphogenesis [goid 0007345] [evidence TAS] [pmid 8378324]; go_process: c…	CD146;MUC18
3690	GI_19923110	GI_19923110	NM_000598.2	IGFBP3	S	2220	CGGAGGCCAAACCCAAGAAGGTCTGGCAAAGTCAGGCTCAGGGAGACTCT	Homo sapiens insulin-like growth factor binding protein 3 (IGFBP3), mRNA.
1913	GI_24497582	GI_24497582	NM_003739.4	AKR1C3	S	1143	TCCGTCCTGTTTAGCGACTTCAGTCAACTACAGCTGAGTCCATAGGCCAG	Homo sapiens aldo-keto reductase family 1, member C3 (3-alpha hydroxysteroid dehydrogenase, type II) (AKR1C3), mRNA.	go_function: aldo-keto reductase activity [goid 0004033] [evidence TAS] [pmid 9792917]; go_function: electron transporter activity [goid 0005489] [evidence TAS] [pmid 9792917]; go_function: prostaglandin-F synthase activity [goid 0047017] [evidence IEA]; go_function: trans-1,2-dihydrobenzene-1,2-diol dehydrogenase activity [goid 0047115] [evidence IEA]; go_process: prostaglandin metabolism [goid …	DD3;HAKRB;HAKRe;HA1753;HSD17B5;hluPGFS;KIAA0119
3927	GI_4757733	GI_4757733	NM_004833.1	AIM2	S	981	GCTGGTGAAACCCCGAAGATCAACACGCTTCAAACTCAGCCCCTTGGAAC	Homo sapiens absent in melanoma 2 (AIM2), mRNA.	go_function: tumor suppressor [goid 0008181] [evidence NR]; go_process: immune response [goid 0006955] [evidence TAS] [pmid 9242382]
119	GI_16950654	GI_16950654	NM_053056.1	CCND1	S	4019	CTTGAGGGACGCTTTGTCTGTCGTGATGGGGCAAGGGCACAAGTCCTGGA	Homo sapiens cyclin D1 (PRAD1: parathyroid adenomatosis 1) (CCND1), mRNA.	go_component: nucleus [goid 0005634] [evidence IEA]; go_component: cellular_component unknown [goid 0008372] [evidence ND]; go_function: cyclin-dependent protein kinase, intrinsic regulator activity [goid 0016538] [evidence IEA]; go_process: G1/S transition of mitotic cell cycle [goid 0000082] [evidence NAS]; go_process: cytokinesis [goid 0016288] [evidence IEA]; go_process: cell growth and/or ma…	BCL1;PRAD1;U21B31;D11S287E
3846	GI_4504610	GI_4504610	NM_000876.1	IGF2R	S	8815	CGCTGCTGGTGTTCTTATTCTGGCGGCAGCGCCTTTCCTGCCATGTTTAG	Homo sapiens insulin-like growth factor 2 receptor (IGF2R), mRNA.	go_component: lysosome [goid 0005764] [evidence IEA]; go_component: integral to plasma membrane [goid 0005887] [evidence TAS] [pmid 10799489]; go_function: insulin-like growth factor receptor activity [goid 0005010] [evidence TAS] [pmid 10799489]; go_function: tumor suppressor [goid 0008181] [evidence TAS] [pmid 7753549]; go_function: receptor activity [goid 0004872] [evidence TAS] [pmid 7753549]…	MPRI;CD222;CIMPR;M6P-R
1650	GI_10834979	GI_10834979	NM_000590.1	IL9	S	68	GGGGTGTCCAACCTTGGCGGGGATCCTGGACATCAACTTCCTCATCAACA	Homo sapiens interleukin 9 (IL9), mRNA.	go_component: extracellular [goid 0005576] [evidence IEA]; go_function: interleukin-9 receptor binding [goid 0005140] [evidence IEA]; go_process: positive regulation of cell proliferation [goid 0008284] [evidence TAS] [pmid 1680606]; go_process: pathogenesis [goid 0009405] [evidence TAS] [pmid 9371819]; go_process: cell-cell signaling [goid 0007267] [evidence NR]; go_process: inflammatory respons…	P40;HP40;IL-9
4082	GI_40254817	GI_40254817	NM_005414.2	SKIL	S	2601	GAGGCCGATAGGCAAGAACTCCAAGATGAACTCAGACAGGAACGGGAAGC	Homo sapiens SKI-like (SKIL), mRNA.	go_component: nucleus [goid 0005634] [evidence ISS]; go_function: TGFbeta receptor, cytoplasmic mediator activity [goid 0005072] [evidence E]; go_function: transcription co-repressor activity [goid 0003714] [evidence E]; go_function: protein binding [goid 0005515] [evidence E]; go_function: molecular_function unknown [goid 0005554] [evidence ND]; go_function: DNA binding [goid 0003677] [evidence …	SNO
1868	GI_24430217	GI_24430217	NM_000641.2	IL11	S	1887	GAGCAGGGACTGTCATTCAGGGAGGCTAAGGAGAGAGGCTTGCTTGGGAT	Homo sapiens interleukin 11 (IL11), mRNA.	go_component: extracellular [goid 0005576] [evidence IC] [pmid 2145578]; go_function: cytokine activity [goid 0005125] [evidence TAS] [pmid 8913282]; go_function: interleukin-11 receptor binding [goid 0005142] [evidence NAS] [pmid 2145578]; go_process: positive regulation of cell proliferation [goid 0008284] [evidence IDA] [pmid 2145578]; go_process: cell proliferation [goid 0008283] [evidence TA…	AGIF;IL-11
1030	GI_4503602	GI_4503602	NM_000125.1	ESR1	S	6274	GCCCTTTTGCCGATGCATACTATTACTGATGTGACTCGGTTTTGTCGCAG	Homo sapiens estrogen receptor 1 (ESR1), mRNA.	go_component: membrane [goid 0016020] [evidence NAS] [pmid 11960618]; go_component: nucleus [goid 0005634] [evidence IEA]; go_component: chromatin remodeling complex [goid 0016585] [evidence NAS] [pmid 12351687]; go_function: steroid hormone receptor activity [goid 0003707] [evidence E]; go_function: transcription activating factor [goid 0003710] [evidence E]; go_function: steroid binding [goid 0…	ER;ESR;Era;ESRA;NR3A1
3468	GI_40254432	GI_40254432	NM_001048.2	SST	S	290	GATCTGCTAACTCAAACCCGGCTATGGCACCCCGAGAACGCAAAGCTGGC	Homo sapiens somatostatin (SST), mRNA.	go_component: extracellular space [goid 0005615] [evidence TAS] [pmid 9437026]; go_function: peptide hormone [goid 0005180] [evidence TAS] [pmid 9886848]; go_function: hormone activity [goid 0005179] [evidence TAS]; go_process: induction of apoptosis by hormones [goid 0008628] [evidence TAS] [pmid 8961277]; go_process: negative regulation of cell proliferation [goid 0008285] [evidence TAS] [pmid …	SMST
3860	GI_4758515	GI_4758515	NM_004494.1	HDGF	S	1985	GTGCTCTCCATTCTGCTCCTTCCCCATCGTTGCCCCCATTTCTGAGGTGC	Homo sapiens hepatoma-derived growth factor (high-mobility group protein 1-like) (HDGF), mRNA.	go_component: extracellular space [goid 0005615] [evidence TAS] [pmid 7929202]; go_component: cytoplasm [goid 0005737] [evidence TAS] [pmid 7929202]; go_component: nucleus [goid 0005634] [evidence IEA]; go_function: heparin binding [goid 0008201] [evidence TAS] [pmid 7929202]; go_function: growth factor activity [goid 0008083] [evidence IEA]; go_function: DNA binding [goid 0003677] [evidence IEA]…	HMG1L2
2910	GI_4758515	GI_4758515	NM_004494.1	HDGF	S	2094	GATGTTCCTTCCAGTGTCATTTCTCATCCACATACCCTGACCTGGCCCCC	Homo sapiens hepatoma-derived growth factor (high-mobility group protein 1-like) (HDGF), mRNA.	go_component: extracellular space [goid 0005615] [evidence TAS] [pmid 7929202]; go_component: cytoplasm [goid 0005737] [evidence TAS] [pmid 7929202]; go_component: nucleus [goid 0005634] [evidence IEA]; go_function: heparin binding [goid 0008201] [evidence TAS] [pmid 7929202]; go_function: growth factor activity [goid 0008083] [evidence IEA]; go_function: DNA binding [goid 0003677] [evidence IEA]…	HMG1L2
3588	GI_38455401	GI_38455401	NM_005564.2	LCN2	S	639	CCACATCGTCTTCCCTGTCCCAATCGACCAGTGTATCGACGGCTGAGTGC	Homo sapiens lipocalin 2 (oncogene 24p3) (LCN2), mRNA.	go_component: soluble fraction [goid 0005625] [evidence NR]; go_component: cytoplasm [goid 0005737] [evidence NR]; go_function: binding [goid 0005488] [evidence IEA]; go_function: transporter activity [goid 0005215] [evidence IEA]; go_process: transport [goid 0006810] [evidence IEA]	NGAL
4061	GI_34147555	GI_34147555	NM_005359.3	MADH4	S	2763	GCAGCGTCACTCTACCTAATGTCTCACTGTTCTGCAAAGGTGGCAATGCT	Homo sapiens MAD, mothers against decapentaplegic homolog 4 (Drosophila) (MADH4), mRNA.	go_component: cytoplasm [goid 0005737] [evidence NR]; go_component: nucleus [goid 0005634] [evidence TAS] [pmid 10980615]; go_function: transcription cofactor activity [goid 0003712] [evidence TAS] [pmid 10980615]; go_function: tumor suppressor [goid 0008181] [evidence TAS] [pmid 9582123]; go_function: transcription factor activity [goid 0003700] [evidence TAS] [pmid 10823886]; go_process: SMAD p…	JIP;DPC4;SMAD4
3536	GI_4757771	GI_4757771	NM_004675.1	ARHI	S	835	GTGAGCCCTGGGCCTTAAGAGCCAGCTCTTCCTATCCTGTAGCGTGTAGA	Homo sapiens ras homolog gene family, member I (ARHI), mRNA.	go_function: small monomeric GTPase activity [goid 0003925] [evidence TAS] [pmid 9874798]; go_function: GTP binding [goid 0005525] [evidence IEA]; go_process: small GTPase mediated signal transduction [goid 0007264] [evidence TAS] [pmid 9874798]; go_process: regulation of CDK activity [goid 0000079] [evidence TAS] [pmid 9874798]; go_process: imprinting [goid 0006349] [evidence TAS] [pmid 9874798]	NOEY2
5981	GI_24497437	GI_24497437	NM_002187.2	IL12B	S	1970	CCTCACCCCCACCTCTCTAAAAGACACAGGAGGATGACACAGAAACACCG	Homo sapiens interleukin 12B (natural killer cell stimulatory factor 2, cytotoxic lymphocyte maturation factor 2, p40) (IL12B), mRNA.	go_component: membrane [goid 0016020] [evidence IEA]; go_component: extracellular space [goid 0005615] [evidence TAS] [pmid 1673147]; go_function: interleukin-12 receptor binding [goid 0005143] [evidence TAS] [pmid 1674604]; go_function: cytokine activity [goid 0005125] [evidence TAS] [pmid 1673147]; go_function: defense/immunity protein activity [goid 0003793] [evidence TAS] [pmid 10320373]; go_…	CLMF;NKSF;CLMF2;NKSF2;IL-12B
3091	GI_5174773	GI_5174773	NM_000482.2	APOA4	S	1123	GAAGGCCACTTGAGCTTCCTGGAGAAGGACCTGAGGGACAAGGTCAACTC	Homo sapiens apolipoprotein A-IV (APOA4), mRNA.	go_function: apolipoprotein [goid 0005320] [evidence TAS] [pmid 3080432]; go_function: lipid transporter activity [goid 0005319] [evidence TAS]; go_function: lipid binding [goid 0008289] [evidence IEA]; go_process: lipid transport [goid 0006869] [evidence TAS] [pmid 8688083]; go_process: lipid metabolism [goid 0006629] [evidence NR] [pmid 3080432]; go_process: circulation [goid 0008015] [evidence…
1762	GI_20127497	GI_20127497	NM_006270.2	RRAS	S	829	CATACCCACCCTTACTTCCTGGCCTCTTCTGGGCTACTGCCACTGTGTGC	Homo sapiens related RAS viral (r-ras) oncogene homolog (RRAS), mRNA.	go_function: RAS small monomeric GTPase activity [goid 0003930] [evidence TAS] [pmid 3098437]; go_function: GTP binding [goid 0005525] [evidence IEA]; go_process: RAS protein signal transduction [goid 0007265] [evidence TAS] [pmid 3098437]
3450	GI_11496979	GI_11496979	NM_000534.2	PMS1	S	2688	CCTCGCAAAGTGATAAGTTATTTAGAGGGAGAAGCAGTGCGTCTATCCAG	Homo sapiens PMS1 postmeiotic segregation increased 1 (S. cerevisiae) (PMS1), mRNA.	go_component: nucleus [goid 0005634] [evidence P] [pmid 8072530]; go_function: DNA binding [goid 0003677] [evidence P] [pmid 8072530]; go_process: mismatch repair [goid 0006298] [evidence P] [pmid 8072530]; go_process: oncogenesis [goid 0007048] [evidence P] [pmid 8072530]	PMSL1;hPMS1;HNPCC3
2	GI_34577121	GI_34577121	NM_003998.2	NFKB1	S	3657	GATCACAGCTGCTTTCTGTTGTCATTGCTGTTGTCCCTCTGCTACGTTCC	Homo sapiens nuclear factor of kappa light polypeptide gene enhancer in B-cells 1 (p105) (NFKB1), mRNA.	go_component: cytoplasm [goid 0005737] [evidence NR]; go_component: nucleus [goid 0005634] [evidence TAS] [pmid 1992489]; go_function: transcription activating factor [goid 0003710] [evidence E]; go_function: transcription factor activity [goid 0003700] [evidence TAS] [pmid 10928981]; go_function: translation regulator activity [goid 0045182] [evidence IEA]; go_process: response to pathogenic bac…	KBF1;EBP-1;MGC54151;NFKB-p50;NFKB-p105;NF-kappa-B
6020	GI_11496888	GI_11496888	NM_000669.2	ADH1C	S	1152	GACCTGCTTCGCTCTGGAAAGAGTATCCGTACCGTCCTGACGTTTTGAAA	Homo sapiens alcohol dehydrogenase 1C (class I), gamma polypeptide (ADH1C), mRNA.	go_component: cytoplasm [goid 0005737] [evidence NAS]; go_function: alcohol dehydrogenase activity, zinc-dependent [goid 0004024] [evidence NAS] [pmid 6391921]; go_function: zinc ion binding [goid 0008270] [evidence IEA]; go_function: electron transporter activity [goid 0005489] [evidence E] [pmid 3397059]; go_function: oxidoreductase activity [goid 0016491] [evidence IEA]; go_function: alcohol d…	ADH3
3007	GI_4503554	GI_4503554	NM_001421.1	ELF4	S	3955	TACAGAACCATCCACTTGACCTAACTACCTCCCCTGGCCGCGCTCTCGCT	Homo sapiens E74-like factor 4 (ets domain transcription factor) (ELF4), mRNA.	go_function: transcription activating factor [goid 0003710] [evidence E] [pmid 8895518]; go_function: transcription co-activator activity [goid 0003713] [evidence E] [pmid 8895518]; go_process: transcription from Pol II promoter [goid 0006366] [evidence E] [pmid 8895518]	MEF;ELFR
4238	GI_5803016	GI_5803016	NM_006732.1	FOSB	S	3408	CCGCCTGTGTCCATCTGACCGTTTTCACTTGTCTCCTTTCTGACTGTCCC	Homo sapiens FBJ murine osteosarcoma viral oncogene homolog B (FOSB), mRNA.	go_component: nucleus [goid 0005634] [evidence IEA]; go_function: transcription factor binding [goid 0008134] [evidence TAS] [pmid 1900040]; go_function: DNA binding [goid 0003677] [evidence TAS] [pmid 1900040]; go_process: behavior [goid 0007610] [evidence TAS] [pmid 8706134]; go_process: regulation of cell cycle [goid 0000074] [evidence NR] [pmid 8985116]; go_process: development [goid 0007275]…	GOS3;GOSB
1558	GI_5803016	GI_5803016	NM_006732.1	FOSB	S	3710	TGGCAATGGGCCGTCCCCTCTCCCCTTGGTTCTGCACTGTTGCCAATAAA	Homo sapiens FBJ murine osteosarcoma viral oncogene homolog B (FOSB), mRNA.	go_component: nucleus [goid 0005634] [evidence IEA]; go_function: transcription factor binding [goid 0008134] [evidence TAS] [pmid 1900040]; go_function: DNA binding [goid 0003677] [evidence TAS] [pmid 1900040]; go_process: behavior [goid 0007610] [evidence TAS] [pmid 8706134]; go_process: regulation of cell cycle [goid 0000074] [evidence NR] [pmid 8985116]; go_process: development [goid 0007275]…	GOS3;GOSB
651	GI_20336471	GI_20336471	NM_005178.2	BCL3	S	1555	AGATGTTCCCCCATCTCGCTCCCTCCCAGGACTCTGACCCCAGCATTCTC	Homo sapiens B-cell CLL/lymphoma 3 (BCL3), mRNA.	go_component: nucleus [goid 0005634] [evidence IEA]; go_function: translation regulator activity [goid 0045182] [evidence IEA]; go_process: cytoplasmic sequestering of NF-kappaB [goid 0007253] [evidence TAS] [pmid 1501714]; go_process: oncogenesis [goid 0007048] [evidence NR]; go_process: regulation of cell cycle [goid 0000074] [evidence TAS] [pmid 2180580]; go_process: cell growth and/or mainten…	BCL4
23	GI_9257247	GI_9257247	NM_003255.2	TIMP2	S	817	GCCTCTGGATGGACTGGGTCACAGAGAAGAACATCAACGGGCACCAGGCC	Homo sapiens tissue inhibitor of metalloproteinase 2 (TIMP2), mRNA.	go_function: metalloendopeptidase inhibitor activity [goid 0008191] [evidence P] [pmid 8810321]
1645	GI_21237722	GI_21237722	NM_003932.3	ST13	S	2886	CAGGTTCTAACCCTTTGCTGTACACAAGCAGACAGAAATGCATCTGTTAC	Homo sapiens suppression of tumorigenicity 13 (colon carcinoma) (Hsp70 interacting protein) (ST13), mRNA.	go_component: cytoplasm [goid 0005737] [evidence P] [pmid 8721986]; go_function: Hsp70/Hsp90 organizing protein activity [goid 0008077] [evidence E] [pmid 8721986]; go_function: tumor suppressor [goid 0008181] [evidence P] [pmid 9925927]; go_process: protein folding [goid 0006457] [evidence P] [pmid 8721986]	HIP;HOP;P48;SNC6;HSPABP;FAM10A1;HSPABP1;PRO0786
3002	GI_31377801	GI_31377801	NM_004186.2	SEMA3F	S	3354	TCCCCAGGGCTCCCTTATGTCCACCACTTCAGGGGATGGGTGTGGATGTA	Homo sapiens sema domain, immunoglobulin domain (Ig), short basic domain, secreted, (semaphorin) 3F (SEMA3F), mRNA.	go_component: extracellular space [goid 0005615] [evidence TAS] [pmid 8786119]; go_process: development [goid 0007275] [evidence IEA]	SEMA4;SEMAK;SEMA-IV;sema IV
3150	GI_27894305	GI_27894305	NM_000576.2	IL1B	S	1133	CTCACCTCTCCTACTCACTTAAAGCCCGCCTGACAGAAACCACGGCCACA	Homo sapiens interleukin 1, beta (IL1B), mRNA.	go_component: extracellular space [goid 0005615] [evidence TAS] [pmid 3493774]; go_function: cytokine activity [goid 0005125] [evidence P] [pmid 2989698]; go_function: signal transducer activity [goid 0004871] [evidence TAS] [pmid 10786823]; go_function: cell adhesion molecule activity [goid 0005194] [evidence E]; go_function: interleukin-1 receptor antagonist activity [goid 0005152] [evidence IE…	IL-1;IL1F2;IL1-BETA
2584	GI_27894305	GI_27894305	NM_000576.2	IL1B	S	1065	ATCAGCCAGGACAGTCAGCTCTCTCCTTTCAGGGCCAATCCCCAGCCCTT	Homo sapiens interleukin 1, beta (IL1B), mRNA.	go_component: extracellular space [goid 0005615] [evidence TAS] [pmid 3493774]; go_function: cytokine activity [goid 0005125] [evidence P] [pmid 2989698]; go_function: signal transducer activity [goid 0004871] [evidence TAS] [pmid 10786823]; go_function: cell adhesion molecule activity [goid 0005194] [evidence E]; go_function: interleukin-1 receptor antagonist activity [goid 0005152] [evidence IE…	IL-1;IL1F2;IL1-BETA
791	GI_31657112	GI_31657112	NM_006060.2	ZNFN1A1	S	3460	GCGGGAGCTCTCCTGTGCATTGTAGGATAATTAGCAGTATCCCTGGTGGC	Homo sapiens zinc finger protein, subfamily 1A, 1 (Ikaros) (ZNFN1A1), mRNA.	go_function: DNA binding [goid 0003677] [evidence P] [pmid 8543809]; go_process: mesoderm development [goid 0007498] [evidence P] [pmid 8543809]	IK1;LYF1;hIk-1;IKAROS;PRO0758;Hs.54452
3914	GI_5031782	GI_5031782	NM_005534.1	IFNGR2	S	2005	AAGACCTGGTCGTCGTCTTGACTTTGGCAAATGAGCCGGAGCCCCTTGGG	Homo sapiens interferon gamma receptor 2 (interferon gamma transducer 1) (IFNGR2), mRNA.	go_component: integral to plasma membrane [goid 0005887] [evidence TAS] [pmid 8910544]; go_function: interferon-gamma receptor activity [goid 0004906] [evidence TAS] [pmid 9616207]; go_function: antiviral response protein activity [goid 0003800] [evidence TAS] [pmid 8124716]; go_function: receptor activity [goid 0004872] [evidence IEA]; go_function: hematopoietin/interferon-class (D200-domain) cy…	AF-1;IFGR2;IFNGT1
3463	GI_5031782	GI_5031782	NM_005534.1	IFNGR2	S	1688	GCTCCCTGGAAGAGATCAAGCCATCGGAGCTGCTAGAGTTCTGTCTGGAC	Homo sapiens interferon gamma receptor 2 (interferon gamma transducer 1) (IFNGR2), mRNA.	go_component: integral to plasma membrane [goid 0005887] [evidence TAS] [pmid 8910544]; go_function: interferon-gamma receptor activity [goid 0004906] [evidence TAS] [pmid 9616207]; go_function: antiviral response protein activity [goid 0003800] [evidence TAS] [pmid 8124716]; go_function: receptor activity [goid 0004872] [evidence IEA]; go_function: hematopoietin/interferon-class (D200-domain) cy…	AF-1;IFGR2;IFNGT1
1946	GI_12408650	GI_12408650	NM_021141.2	XRCC5	S	3222	GGTACCCAGTCACCTCTGTCTTCAGCACCCTCATAAGTCGTCACTAATAC	Homo sapiens X-ray repair complementing defective repair in Chinese hamster cells 5 (double-strand-break rejoining; Ku autoantigen, 80kDa) (XRCC5), mRNA.	go_component: nucleus [goid 0005634] [evidence TAS] [pmid 7957065]; go_component: cellular_component unknown [goid 0008372] [evidence ND]; go_function: double-stranded DNA binding [goid 0003690] [evidence TAS] [pmid 7957065]; go_function: ATP dependent DNA helicase activity [goid 0004003] [evidence TAS] [pmid 7957065]; go_function: adenosinetriphosphatase activity [goid 0004002] [evidence TAS] [p…	KU80;Ku86;NFIV;KARP1;KARP-1
4947	GI_4506264	GI_4506264	NM_000963.1	PTGS2	S	4348	CAAAACCTGGGAATTTGGGTTGTGTATGCGAATGTTTCAGTGCCTCAGAC	Homo sapiens prostaglandin-endoperoxide synthase 2 (prostaglandin G/H synthase and cyclooxygenase) (PTGS2), mRNA.	go_component: membrane [goid 0016020] [evidence IEA]; go_component: cytoplasm [goid 0005737] [evidence TAS] [pmid 10842192]; go_function: prostaglandin-endoperoxide synthase activity [goid 0004666] [evidence TAS] [pmid 9630216]; go_function: peroxidase activity [goid 0004601] [evidence IEA]; go_function: oxidoreductase activity [goid 0016491] [evidence IEA]; go_function: oxidoreductase activity, …	COX2;COX-2;PHS-2;PGG/HS;PGHS-2;hCox-2
5361	GI_4557792	GI_4557792	NM_000267.1	NF1	S	8594	GGATCCGCAAGCCAAGTGCAGAAGCAAAGAAGCGCTGGCAGTTTCAAACG	Homo sapiens neurofibromin 1 (neurofibromatosis, von Recklinghausen disease, Watson disease) (NF1), mRNA.	go_component: cytoplasm [goid 0005737] [evidence P] [pmid 2116237]; go_function: Ras GTPase activator activity [goid 0005099] [evidence NR]; go_function: enzyme inhibitor activity [goid 0004857] [evidence E]; go_function: GTPase activator activity [goid 0005096] [evidence P] [pmid 2116237]; go_function: tumor suppressor [goid 0008181] [evidence P]; go_process: negative regulation of cell prolifer…	WSS;NFNS;VRNF
2883	GI_9257223	GI_9257223	NM_002191.2	INHA	S	1283	GCCACGCCCCCACCATCATCAGCTGGGAGGAAAGGCAGAGTTGGGAAATA	Homo sapiens inhibin, alpha (INHA), mRNA.	go_component: extracellular [goid 0005576] [evidence TAS] [pmid 3035540]; go_function: hormone activity [goid 0005179] [evidence TAS] [pmid 3035540]; go_function: growth factor activity [goid 0008083] [evidence TAS]; go_function: cytokine activity [goid 0005125] [evidence TAS]; go_function: defense/immunity protein activity [goid 0003793] [evidence TAS]; go_function: protein binding [goid 0005515…
3435	GI_9257223	GI_9257223	NM_002191.2	INHA	S	1148	TGAGGCCCCTACATGTCCGCACCACCTCGGATGGAGGTTACTCTTTCAAG	Homo sapiens inhibin, alpha (INHA), mRNA.	go_component: extracellular [goid 0005576] [evidence TAS] [pmid 3035540]; go_function: hormone activity [goid 0005179] [evidence TAS] [pmid 3035540]; go_function: growth factor activity [goid 0008083] [evidence TAS]; go_function: cytokine activity [goid 0005125] [evidence TAS]; go_function: defense/immunity protein activity [goid 0003793] [evidence TAS]; go_function: protein binding [goid 0005515…
83	GI_13128859	GI_13128859	NM_004964.2	HDAC1	S	1933	TTTCGTACCTTCCCACTGGCCTCAAGTGAGCCAAGAAACACTGCCTGCCC	Homo sapiens histone deacetylase 1 (HDAC1), mRNA.	go_component: nucleus [goid 0005634] [evidence TAS] [pmid 8602529]; go_component: histone deacetylase complex [goid 0000118] [evidence TAS]; go_component: cytoplasm [goid 0005737] [evidence TAS]; go_function: histone deacetylase activity [goid 0004407] [evidence TAS] [pmid 8602529]; go_function: apoptosis inhibitor activity [goid 0008189] [evidence TAS] [pmid 10777477]; go_function: transcription…	HD1;RPD3;RPD3L1
2733	GI_39725706	GI_39725706	NM_005180.5	BMI1	S	2828	TGGTCGAACTTGGTGTGTGTTCATCACCCATCAGTTATTTGTGAGGGTGT	Homo sapiens B lymphoma Mo-MLV insertion region (mouse) (BMI1), mRNA.	go_component: nucleus [goid 0005634] [evidence IEA]; go_process: segment specification [goid 0007379] [evidence TAS] [pmid 7715727]; go_process: oncogenesis [goid 0007048] [evidence NR]; go_process: cell growth and/or maintenance [goid 0008151] [evidence IEA]; go_process: regulation of transcription, DNA-dependent [goid 0006355] [evidence IEA]; go_process: chromatin modification [goid 0016568] [e…	RNF51;MGC12685
3125	GI_4505460	GI_4505460	NM_003633.1	ENC1	S	4481	GGGCTGGTTGCTGTAGAAACATATAACAAAGGGCAGCCCTCCACTTCTGG	Homo sapiens ectodermal-neural cortex (with BTB-like domain) (ENC1), mRNA.	go_component: cytoskeleton [goid 0005856] [evidence IEA]; go_component: nucleus [goid 0005634] [evidence TAS] [pmid 9566959]; go_function: actin binding [goid 0003779] [evidence IEA]; go_function: protein binding [goid 0005515] [evidence IEA]; go_process: development [goid 0007275] [evidence TAS] [pmid 9566959]; go_process: neurogenesis [goid 0007399] [evidence TAS] [pmid 9566959]	NRPB;CCL28;ENC-1;PIG10;TP53I10
3892	GI_34147322	GI_34147322	NM_005376.2	MYCL1	S	1464	ACATGCTGGGGTCAAGGCAGTAGAACTCCAGGCCCTCCTCTCCCATCCTT	Homo sapiens v-myc myelocytomatosis viral oncogene homolog 1, lung carcinoma derived (avian) (MYCL1), mRNA.	go_component: nucleus [goid 0005634] [evidence IEA]; go_component: cellular_component unknown [goid 0008372] [evidence ND]; go_function: transcription factor activity [goid 0003700] [evidence IEA]; go_process: cell growth and/or maintenance [goid 0008151] [evidence IEA]; go_process: regulation of transcription, DNA-dependent [goid 0006355] [evidence IEA]; go_process: biological_process unknown [g…	LMYC;MYCL
3105	GI_4885498	GI_4885498	NM_005377.1	MYCL2	S	2868	CCTGCCTCCAGTCTGGGAAAGTCACCAACCCGCAGCTTGTCATGTGGGTA	Homo sapiens v-myc myelocytomatosis viral oncogene homolog 2 (avian) (MYCL2), mRNA.	go_component: nucleus [goid 0005634] [evidence IEA]; go_component: membrane [goid 0016020] [evidence IEA]; go_function: transcription factor activity [goid 0003700] [evidence TAS] [pmid 2541066]; go_function: transporter activity [goid 0005215] [evidence IEA]; go_process: regulation of transcription, DNA-dependent [goid 0006355] [evidence IEA]; go_process: transport [goid 0006810] [evidence IEA]
2418	GI_40806204	GI_40806204	NM_003392.3	WNT5A	S	5383	CTAGTCTTTTCTCTCTCTGTGGAATGGTGAAAGAGAGATGCCGTGTTTTG	Homo sapiens wingless-type MMTV integration site family, member 5A (WNT5A), mRNA.	go_component: soluble fraction [goid 0005625] [evidence TAS] [pmid 10491302]; go_component: extracellular space [goid 0005615] [evidence TAS] [pmid 10491302]; go_function: receptor binding [goid 0005102] [evidence TAS] [pmid 10491302]; go_function: signal transducer activity [goid 0004871] [evidence P] [pmid 8288227]; go_process: embryogenesis and morphogenesis [goid 0007345] [evidence TAS] [pmid…	hWNT5A
1203	GI_5453891	GI_5453891	NM_006218.1	PIK3CA	S	3277	CTCAGCAGGCAAAGACCGATTGCATAGGAATTGCACAATCCATGAACAGC	Homo sapiens phosphoinositide-3-kinase, catalytic, alpha polypeptide (PIK3CA), mRNA.	go_component: phosphoinositide 3-kinase complex [goid 0005942] [evidence IEA]; go_function: phosphatidylinositol 3-kinase activity [goid 0016303] [evidence IEA]; go_function: transferase activity [goid 0016740] [evidence IEA]; go_function: inositol/phosphatidylinositol kinase activity [goid 0004428] [evidence IEA]; go_function: phosphatidylinositol-4,5-bisphosphate 3-kinase activity [goid 0046934…
1679	GI_4503592	GI_4503592	NM_001981.1	EPS15	S	3956	GAGACCTGCCAGATTATCAGACCTCTTCATGTTAAAAGACCATCTCCTGT	Homo sapiens epidermal growth factor receptor pathway substrate 15 (EPS15), mRNA.	go_function: calcium ion binding [goid 0005509] [evidence IEA]; go_process: EGF receptor signaling pathway [goid 0007173] [evidence TAS] [pmid 8183552]; go_process: oncogenesis [goid 0007048] [evidence TAS] [pmid 8183552]; go_process: cell proliferation [goid 0008283] [evidence TAS] [pmid 8183552]	AF1P;AF-1P;MLLT5
3429	GI_7657074	GI_7657074	NM_014210.1	EVI2A	S	1383	CTTCCTTGCTGGATGTGGCAGAATCCACACCAGCTTATCAACCAACACAG	Homo sapiens ecotropic viral integration site 2A (EVI2A), mRNA.	go_component: integral to membrane [goid 0016021] [evidence ISS] [pmid 2117566]; go_function: transmembrane receptor activity [goid 0004888] [evidence ISS] [pmid 2117566]; go_process: cell proliferation [goid 0008283] [evidence NAS]	EVDA;EVI2
6007	GI_20149501	GI_20149501	NM_000300.2	PLA2G2A	S	866	TCCAGCAGATTTCCAGCCTTCTACTGCTCTCCTCCACCTCAACTCCGTGC	Homo sapiens phospholipase A2, group IIA (platelets, synovial fluid) (PLA2G2A), mRNA.	go_component: membrane [goid 0016020] [evidence IEA]; go_component: extracellular [goid 0005576] [evidence TAS]; go_function: calcium-dependent secreted phospholipase A2 activity [goid 0004625] [evidence NR]; go_function: phospholipase A2 activity [goid 0004623] [evidence TAS]; go_function: tumor suppressor [goid 0008181] [evidence TAS] [pmid 9272153]; go_function: calcium-dependent cytosolic pho…	MOM1;PLA2B;PLA2L;PLA2S;PLAS1
5158	GI_4758397	GI_4758397	NM_004476.1	FOLH1	S	247	TCTGCTCGCGCCGAGATGTGGAATCTCCTTCACGAAACCGACTCGGCTGT	Homo sapiens folate hydrolase (prostate-specific membrane antigen) 1 (FOLH1), mRNA.	go_component: membrane fraction [goid 0005624] [evidence TAS] [pmid 8417812]; go_component: integral to plasma membrane [goid 0005887] [evidence TAS] [pmid 8417812]; go_function: catalytic activity [goid 0003824] [evidence NR]; go_function: tumor antigen [goid 0008222] [evidence TAS] [pmid 8417812]; go_function: aminopeptidase activity [goid 0004177] [evidence IEA]; go_function: carboxypeptidase …	PSM;FOLH;GCP2;PSMA;NAALAD1;NAALAdase
63	GI_40255241	GI_40255241	NM_000454.3	SOD1	S	407	GGCCGCACACTGGTGGTCCATGAAAAAGCAGATGACTTGGGCAAAGGTGG	Homo sapiens superoxide dismutase 1, soluble (amyotrophic lateral sclerosis 1 (adult)) (SOD1), mRNA.	go_component: cytoplasm [goid 0005737] [evidence NR]; go_function: copper, zinc superoxide dismutase activity [goid 0004785] [evidence TAS] [pmid 6316150]; go_function: manganese superoxide dismutase activity [goid 0008383] [evidence IEA]; go_function: heavy metal binding [goid 0005505] [evidence IEA]; go_function: antioxidant activity [goid 0016209] [evidence IEA]; go_function: oxidoreductase ac…	ALS;ALS1;IPOA
4205	GI_4504032	GI_4504032	NM_002066.1	GML	S	629	TATTCCCTTCTAAGCCAGAGACCCTTATCCACTGCTCCTCTAGGTGGCCC	Homo sapiens GPI anchored molecule like protein (GML), mRNA.	go_component: plasma membrane [goid 0005886] [evidence TAS] [pmid 8934543]; go_component: extrinsic to membrane [goid 0019898] [evidence TAS]; go_function: GPI-anchored membrane-bound receptor [goid 0015025] [evidence TAS] [pmid 8934543]; go_process: DNA damage response, signal transduction by p53 class mediator resulting in cell cycle arrest [goid 0006977] [evidence TAS] [pmid 8934543]; go_proce…	LY6DL
5050	GI_5174568	GI_5174568	NM_005933.1	MLL	S	11442	GCCAATGCCCATGCGCTTCCGGCACTTAAAAAAGACTTCTAAGGAGGCAG	Homo sapiens myeloid/lymphoid or mixed-lineage leukemia (trithorax homolog, Drosophila) (MLL), mRNA.	go_component: nucleus [goid 0005634] [evidence TAS] [pmid 9129043]; go_function: RNA polymerase II transcription factor activity [goid 0003702] [evidence TAS] [pmid 10821850]; go_function: transcription activating factor [goid 0003710] [evidence E]; go_function: transcription factor activity [goid 0003700] [evidence NR] [pmid 10821850]; go_function: zinc ion binding [goid 0008270] [evidence IEA];…	HRX;TRX1;ALL-1;HTRX1
2065	GI_15147344	GI_15147344	NM_002009.2	FGF7	S	3404	AACTGTAAGGGGCCTCCATCCCTCTTACTCATTTGTAGTCTAGGAAATTG	Homo sapiens fibroblast growth factor 7 (keratinocyte growth factor) (FGF7), mRNA.	go_component: extracellular [goid 0005576] [evidence NR]; go_function: growth factor activity [goid 0008083] [evidence TAS] [pmid 2475908]; go_process: epidermal differentiation [goid 0008544] [evidence TAS] [pmid 7973639]; go_process: positive regulation of cell proliferation [goid 0008284] [evidence TAS] [pmid 2915979]; go_process: response to wounding [goid 0009611] [evidence TAS] [pmid 797363…	KGF;HBGF-7
1987	GI_4557572	GI_4557572	NM_000401.1	EXT2	S	3391	GTCTGGGAACACACGCCAGGAGGAATGTCTGATACCCTCTGCATCAAGCG	Homo sapiens exostoses (multiple) 2 (EXT2), mRNA.	go_component: endoplasmic reticulum membrane [goid 0005789] [evidence TAS] [pmid 10639137]; go_component: Golgi apparatus [goid 0005794] [evidence TAS] [pmid 10639137]; go_component: integral to membrane [goid 0016021] [evidence IEA]; go_component: endoplasmic reticulum [goid 0005783] [evidence E]; go_function: tumor suppressor [goid 0008181] [evidence TAS] [pmid 9463333]; go_function: transferas…
991	GI_4507464	GI_4507464	NM_003239.1	TGFB3	S	2233	CCCCTTGGACACTTGGTTAGACGCCTTCCAGGTCAGGATGCACATTTCTG	Homo sapiens transforming growth factor, beta 3 (TGFB3), mRNA.	go_function: transforming growth factor-beta receptor binding [goid 0005160] [evidence TAS] [pmid 7493022]; go_process: histogenesis and organogenesis [goid 0007397] [evidence TAS] [pmid 7493022]; go_process: signal transduction [goid 0007165] [evidence TAS] [pmid 3164476]; go_process: cell-cell signaling [goid 0007267] [evidence TAS] [pmid 3164476]; go_process: cell proliferation [goid 0008283] …
6085	GI_29725608	GI_29725608	NM_005228.2	EGFR	S	5012	GCACTTACAGCTCTGGCCACAACAGGGCATTTTACAGGTGCGAATGACAG	Homo sapiens epidermal growth factor receptor (erythroblastic leukemia viral (v-erb-b) oncogene homolog, avian) (EGFR), mRNA.	go_component: endosome [goid 0005768] [evidence TAS] [pmid 10734107]; go_component: cytoskeleton [goid 0005856] [evidence NR]; go_component: integral to plasma membrane [goid 0005887] [evidence NR]; go_component: plasma membrane [goid 0005886] [evidence P]; go_function: epidermal growth factor receptor activity [goid 0005006] [evidence NR]; go_function: ATP binding [goid 0005524] [evidence IEA]; …	ERBB;ERBB1
691	GI_34222294	GI_34222294	NM_003331.3	TYK2	S	3960	AGCCTCCTGCTCCCTGCTCCAGGATGAAACCAAGAGGGGGATGTCAGCCT	Homo sapiens tyrosine kinase 2 (TYK2), mRNA.	go_component: cytoskeleton [goid 0005856] [evidence IEA]; go_function: non-membrane spanning protein tyrosine kinase activity [goid 0004715] [evidence TAS] [pmid 2216457]; go_function: ATP binding [goid 0005524] [evidence IEA]; go_function: transferase activity [goid 0016740] [evidence IEA]; go_function: protein serine/threonine kinase activity [goid 0004674] [evidence IEA]; go_function: Janus ki…	JTK1
1077	GI_4885116	GI_4885116	NM_005188.1	CBL	S	2921	ACTCAAGTGGCACCTAGAAGGGCAGGAGTTCCTTTGGTGACTTCACAGTG	Homo sapiens Cas-Br-M (murine) ecotropic retroviral transforming sequence (CBL), mRNA.	go_component: nucleus [goid 0005634] [evidence IEA]; go_function: transcription factor activity [goid 0003700] [evidence TAS] [pmid 2030914]; go_function: signal transducer activity [goid 0004871] [evidence IEA]; go_function: ligase activity [goid 0016874] [evidence IEA]; go_process: oncogenesis [goid 0007048] [evidence TAS] [pmid 7603564]; go_process: cell growth and/or maintenance [goid 0008151…	CBL2;C-CBL;RNF55
4156	GI_30172563	GI_30172563	NM_003376.3	VEGF	S	1495	CGAAAGCGCAAGAAATCCCGGTATAAGTCCTGGAGCGTTCCCTGTGGGCC	Homo sapiens vascular endothelial growth factor (VEGF), mRNA.	go_component: soluble fraction [goid 0005625] [evidence NR]; go_component: membrane [goid 0016020] [evidence IEA]; go_component: extracellular [goid 0005576] [evidence TAS] [pmid 9202027]; go_component: nucleus [goid 0005634] [evidence IEA]; go_function: vascular endothelial growth factor receptor binding [goid 0005172] [evidence TAS] [pmid 1711045]; go_function: heparin binding [goid 0008201] [e…	VEGFA
3695	GI_30172563	GI_30172563	NM_003376.3	VEGF	S	1356	TATGCGGATCAAACCTCACCAAGGCCAGCACATAGGAGAGATGAGCTTCC	Homo sapiens vascular endothelial growth factor (VEGF), mRNA.	go_component: soluble fraction [goid 0005625] [evidence NR]; go_component: membrane [goid 0016020] [evidence IEA]; go_component: extracellular [goid 0005576] [evidence TAS] [pmid 9202027]; go_component: nucleus [goid 0005634] [evidence IEA]; go_function: vascular endothelial growth factor receptor binding [goid 0005172] [evidence TAS] [pmid 1711045]; go_function: heparin binding [goid 0008201] [e…	VEGFA
2035	GI_34147667	GI_34147667	NM_007111.3	TFDP1	S	1842	TGAGTTTGGACGGCACCCCTGCTGGCGGATAGCAAGACTCTGTGGAGTTT	Homo sapiens transcription factor Dp-1 (TFDP1), mRNA.	go_component: transcription factor complex [goid 0005667] [evidence IEA]; go_component: nucleus [goid 0005634] [evidence IEA]; go_function: transcription co-activator activity [goid 0003713] [evidence TAS] [pmid 8405995]; go_function: transcription factor activity [goid 0003700] [evidence TAS] [pmid 8405995]; go_function: translation regulator activity [goid 0045182] [evidence IEA]; go_process: r…	DP1;Dp-1;DRTF1
1702	GI_4557514	GI_4557514	NM_000107.1	DDB2	S	1579	CAGGGGTGCTGGGACCTGGGGCACTGTGGGACTGGGACACTTTTATGTTA	Homo sapiens damage-specific DNA binding protein 2, 48kDa (DDB2), mRNA.	go_component: nucleus [goid 0005634] [evidence IEA]; go_function: damaged DNA binding [goid 0003684] [evidence TAS] [pmid 8407967]; go_function: DNA binding [goid 0003677] [evidence E]; go_process: pyrimidine-dimer repair, DNA damage excision [goid 0006291] [evidence TAS] [pmid 8407967]; go_process: DNA repair [goid 0006281] [evidence TAS] [pmid 8798680]; go_process: nucleotide-excision repair [g…
3518	GI_17505196	GI_17505196	NM_003393.2	WNT8B	S	1896	CCCGAGGGACTCCAGATACATACCCCGAAGGTCTAGGAAATACGTTAAGG	Homo sapiens wingless-type MMTV integration site family, member 8B (WNT8B), mRNA.	go_component: extracellular [goid 0005576] [evidence IEA]; go_function: signal transducer activity [goid 0004871] [evidence TAS] [pmid 9536085]; go_process: embryogenesis and morphogenesis [goid 0007345] [evidence TAS] [pmid 8661156]; go_process: signal transduction [goid 0007165] [evidence TAS] [pmid 9536085]; go_process: neurogenesis [goid 0007399] [evidence TAS] [pmid 9536085]; go_process: cel…
4133	GI_4504540	GI_4504540	NM_000868.1	HTR2C	S	3997	CACAGCATGCATTTAGCATGAGTTCTGCACATACAGATGGTGTCCTGCAT	Homo sapiens 5-hydroxytryptamine (serotonin) receptor 2C (HTR2C), mRNA.	go_component: integral to plasma membrane [goid 0005887] [evidence NR]; go_function: serotonin receptor activity [goid 0004993] [evidence NR]; go_function: rhodopsin-like receptor activity [goid 0001584] [evidence IEA]; go_process: serotonin receptor signaling pathway [goid 0007210] [evidence NR]; go_process: feeding behavior [goid 0007631] [evidence TAS] [pmid 7700379]; go_process: synaptic tran…	HTR1C
963	GI_34222150	GI_34222150	NM_001299.3	CNN1	S	1430	GCAGTGGGAGCAAACTGCATGCCCAGAGACCCAGCGGACACACGCGGTTT	Homo sapiens calponin 1, basic, smooth muscle (CNN1), mRNA.	go_component: cytoskeleton [goid 0005856] [evidence NR]; go_function: actin binding [goid 0003779] [evidence IEA]; go_function: calmodulin binding [goid 0005516] [evidence IEA]; go_process: muscle contraction [goid 0006936] [evidence NR]; go_process: smooth muscle contraction [goid 0006939] [evidence IEA]	SMCC;Sm-Calp
2632	GI_4504950	GI_4504950	NM_002291.1	LAMB1	S	5294	GAATGTGGAAGAACTTAAGCGGAAAGCTGCCCAAAACTCCGGGGAGGCAG	Homo sapiens laminin, beta 1 (LAMB1), mRNA.	go_component: basement membrane [goid 0005604] [evidence NR]; go_component: kinesin complex [goid 0005871] [evidence IEA]; go_function: structural molecule activity [goid 0005198] [evidence NR] [pmid 1975589]; go_function: cell adhesion molecule activity [goid 0005194] [evidence IEA]; go_process: cell adhesion [goid 0007155] [evidence IEA]
700	GI_34147600	GI_34147600	NM_002632.3	PGF	S	1412	CCTTGTCCCCCGTGATCTCCCCTCACACTTTGCCATTTGCTTGTACTGGG	Homo sapiens placental growth factor, vascular endothelial growth factor-related protein (PGF), mRNA.	go_component: membrane [goid 0016020] [evidence IEA]; go_function: growth factor activity [goid 0008083] [evidence TAS] [pmid 9467961]; go_function: heparin binding [goid 0008201] [evidence IEA]; go_process: positive regulation of cell proliferation [goid 0008284] [evidence TAS] [pmid 9467961]; go_process: signal transduction [goid 0007165] [evidence TAS] [pmid 9467961]; go_process: cell-cell sig…	PLGF;PlGF-2
5842	GI_6453816	GI_6453816	NM_000612.2	IGF2	S	1065	CCCCCCAGAGATGGCCAGCAATCGGAAGTGAGCAAAACTGCCGCAAGTCT	Homo sapiens insulin-like growth factor 2 (somatomedin A) (IGF2), mRNA.
2182	GI_4557868	GI_4557868	NM_000459.1	TEK	S	3764	GACCACTCTGTCTTGTGTTTCCACAGCCTGCAAGTTCAGTCCAGGATGCT	Homo sapiens TEK tyrosine kinase, endothelial (venous malformations, multiple cutaneous and mucosal) (TEK), mRNA.	go_component: integral to plasma membrane [goid 0005887] [evidence TAS] [pmid 8382358]; go_function: transmembrane receptor protein tyrosine kinase activity [goid 0004714] [evidence TAS] [pmid 8382358]; go_function: protein kinase activity [goid 0004672] [evidence E] [pmid 8382358]; go_function: receptor activity [goid 0004872] [evidence TAS] [pmid 10766762]; go_function: ATP binding [goid 000552…	TIE2;VMCM;TIE-2;VMCM1;CD202B
5246	GI_4557456	GI_4557456	NM_000079.1	CHRNA1	S	1278	GGAGTCTAACAATGCGGCGGCAGAGTGGAAGTACGTTGCAATGGTGATGG	Homo sapiens cholinergic receptor, nicotinic, alpha polypeptide 1 (muscle) (CHRNA1), mRNA.	go_component: nicotinic acetylcholine-gated receptor-channel complex [goid 0005892] [evidence TAS] [pmid 7619526]; go_component: integral to membrane [goid 0016021] [evidence IEA]; go_function: ion channel activity [goid 0005216] [evidence TAS] [pmid 6688857]; go_function: nicotinic acetylcholine-activated cation-selective channel activity [goid 0004889] [evidence TAS] [pmid 7619526]; go_function…	ACHRA;CHRNA
4900	GI_24475626	GI_24475626	NM_000368.2	TSC1	S	8082	CCACCTCTTACAGTGTTTGGACAGGAGGGTATGGTGCTGCTCTGTGTAGC	Homo sapiens tuberous sclerosis 1 (TSC1), mRNA.	go_component: kinesin complex [goid 0005871] [evidence IEA]; go_function: tumor suppressor [goid 0008181] [evidence TAS] [pmid 9242607]; go_process: Rho protein signal transduction [goid 0007266] [evidence TAS] [pmid 10806479]; go_process: cell adhesion [goid 0007155] [evidence TAS] [pmid 10806479]; go_process: regulation of cell cycle [goid 0000074] [evidence NR] [pmid 9242607]; go_process: cell…	LAM;TSC;HAMARTIN;KIAA0243
4185	GI_13259537	GI_13259537	NM_002231.2	KAI1	S	1173	CTGGCTGTTCTGTGGTTCCTCTGCTCACCGCCCATCAGGGTTCTCTTATC	Homo sapiens kangai 1 (suppression of tumorigenicity 6, prostate; CD82 antigen (R2 leukocyte antigen, antigen detected by monoclonal and antibody IA4)) (KAI1), mRNA.	go_component: integral to plasma membrane [goid 0005887] [evidence TAS] [pmid 1842498]; go_component: plasma membrane [goid 0005886] [evidence P] [pmid 7754374]; go_function: tumor suppressor [goid 0008181] [evidence NR]	R2;4F9;C33;IA4;ST6;CD82;GR15;SAR2
213	GI_5174576	GI_5174576	NM_005937.1	MLLT6	S	3158	GACCTCCAGTCCTCACTGCCCAGACCAACCCCTTCCTCAGCCTGTCGGGA	Homo sapiens myeloid/lymphoid or mixed-lineage leukemia (trithorax homolog, Drosophila); translocated to, 6 (MLLT6), mRNA.	go_process: regulation of transcription, DNA-dependent [goid 0006355] [evidence P] [pmid 8058765]; go_process: oncogenesis [goid 0007048] [evidence P] [pmid 8058765]	AF17
3828	GI_4504532	GI_4504532	NM_000863.1	HTR1B	S	874	GTGCGAGTCTCCGACGCCCTGCTGGAAAAGAAGAAACTCATGGCCGCTAG	Homo sapiens 5-hydroxytryptamine (serotonin) receptor 1B (HTR1B), mRNA.	go_component: integral to plasma membrane [goid 0005887] [evidence TAS] [pmid 1559993]; go_function: serotonin receptor activity [goid 0004993] [evidence TAS] [pmid 1315531]; go_function: rhodopsin-like receptor activity [goid 0001584] [evidence IEA]; go_process: G-protein signaling, coupled to cyclic nucleotide second messenger [goid 0007187] [evidence TAS] [pmid 1559993]; go_process: G-protein …	S12;HTR1D2;HTR1DB
1219	GI_34222320	GI_34222320	NM_015646.3	RAP1B	S	1630	GGTTGAGATGTTAAATGGTGGACGAGTACTGTGGATGTGAATGTGGGAAG	Homo sapiens RAP1B, member of RAS oncogene family (RAP1B), mRNA.	go_component: membrane [goid 0016020] [evidence TAS]; go_function: RAS small monomeric GTPase activity [goid 0003930] [evidence IEA]; go_function: GTP binding [goid 0005525] [evidence IEA]; go_process: small GTPase mediated signal transduction [goid 0007264] [evidence NAS]	DKFZP586H0723
3305	GI_34222320	GI_34222320	NM_015646.3	RAP1B	S	1398	AGGGAACAATGTTTATAGTCGTGTGTACAGTGGGGGTCTACAACAAGAAG	Homo sapiens RAP1B, member of RAS oncogene family (RAP1B), mRNA.	go_component: membrane [goid 0016020] [evidence TAS]; go_function: RAS small monomeric GTPase activity [goid 0003930] [evidence IEA]; go_function: GTP binding [goid 0005525] [evidence IEA]; go_process: small GTPase mediated signal transduction [goid 0007264] [evidence NAS]	DKFZP586H0723
5899	GI_40254828	GI_40254828	NM_005957.2	MTHFR	S	5712	GGTGCCATTCCCAGCGTTTAGTTTCTAGAGGCCTCAGTTTCTCCATCAGC	Homo sapiens 5,10-methylenetetrahydrofolate reductase (NADPH) (MTHFR), mRNA.	go_function: methylenetetrahydrofolate reductase (NADPH) activity [goid 0004489] [evidence TAS] [pmid 7647779]; go_function: oxidoreductase activity [goid 0016491] [evidence IEA]; go_process: amino acid metabolism [goid 0006520] [evidence TAS] [pmid 7647779]; go_process: circulation [goid 0008015] [evidence TAS] [pmid 7647779]; go_process: methionine metabolism [goid 0006555] [evidence IEA]
2787	GI_4557858	GI_4557858	NM_001050.1	SSTR2	S	986	TGGTCAAGGTGAGCGGCACAGATGATGGGGAGCGGAGTGACAGTAAGCAG	Homo sapiens somatostatin receptor 2 (SSTR2), mRNA.	go_component: integral to plasma membrane [goid 0005887] [evidence TAS] [pmid 7914078]; go_component: plasma membrane [goid 0005886] [evidence E]; go_function: somatostatin receptor activity [goid 0004994] [evidence TAS] [pmid 7914078]; go_function: rhodopsin-like receptor activity [goid 0001584] [evidence IEA]; go_process: negative regulation of cell proliferation [goid 0008285] [evidence TAS] […
2209	GI_4507174	GI_4507174	NM_003120.1	SPI1	S	737	AGCGGCGACATGAAGGACAGCATCTGGTGGGTGGACAAGGACAAGGGCAC	Homo sapiens spleen focus forming virus (SFFV) proviral integration oncogene spi1 (SPI1), mRNA.	go_component: nucleus [goid 0005634] [evidence IEA]; go_function: transcription activating factor [goid 0003710] [evidence E]; go_function: transcription factor activity [goid 0003700] [evidence TAS] [pmid 10867017]; go_function: translation regulator activity [goid 0045182] [evidence IEA]; go_process: negative regulation of transcription from Pol II promoter [goid 0000122] [evidence TAS] [pmid 1…	OF;PU.1
261	GI_4502144	GI_4502144	NM_001168.1	BIRC5	S	1479	GGGCTGAAGTCTGGCGTAAGATGATGGATTTGATTCGCCCTCCTCCCTGT	Homo sapiens baculoviral IAP repeat-containing 5 (survivin) (BIRC5), mRNA.	go_component: spindle microtubule [goid 0005876] [evidence E] [pmid 9859993]; go_function: apoptosis inhibitor activity [goid 0008189] [evidence E] [pmid 9859993]; go_process: G2/M transition of mitotic cell cycle [goid 0000086] [evidence E] [pmid 9859993]; go_process: anti-apoptosis [goid 0006916] [evidence E] [pmid 9256286]; go_process: oncogenesis [goid 0007048] [evidence P] [pmid 9256286]	API4;EPR-1;SURVIVIN
1759	GI_13027797	GI_13027797	NM_004995.2	MMP14	S	3290	TCTCGCTCCCCCACCCAGCCCACCCATTGAAGTCTCCTTGGGCCACCAAA	Homo sapiens matrix metalloproteinase 14 (membrane-inserted) (MMP14), mRNA.	go_component: extracellular matrix [goid 0005578] [evidence IEA]; go_component: integral to plasma membrane [goid 0005887] [evidence TAS] [pmid 8015608]; go_function: zinc ion binding [goid 0008270] [evidence TAS] [pmid 8015608]; go_function: metalloendopeptidase activity [goid 0004222] [evidence TAS] [pmid 8015608]; go_function: hydrolase activity [goid 0016787] [evidence IEA]; go_process: prote…	MMP-X1;MTMMP1;MT1-MMP
263	GI_4505954	GI_4505954	NM_000306.1	POU1F1	S	571	CCCAGACAAATGTTGGGGAGGCCCTGGCAGCTGTGCATGGCTCTGAATTC	Homo sapiens POU domain, class 1, transcription factor 1 (Pit1, growth hormone factor 1) (POU1F1), mRNA.	go_component: nucleus [goid 0005634] [evidence IEA]; go_function: transcription factor activity [goid 0003700] [evidence TAS] [pmid 9482665]; go_function: translation regulator activity [goid 0045182] [evidence IEA]; go_process: negative regulation of cell proliferation [goid 0008285] [evidence TAS] [pmid 9392392]; go_process: histogenesis and organogenesis [goid 0007397] [evidence TAS] [pmid 948…	PIT1;GHF-1
2174	GI_4503126	GI_4503126	NM_001903.1	CTNNA1	S	3127	TGACCTGTGGTAAGCAACCTGGCATCTTAGGAAGCAGTCCTTGAGAAGGC	Homo sapiens catenin (cadherin-associated protein), alpha 1, 102kDa (CTNNA1), mRNA.	go_component: cytoskeleton [goid 0005856] [evidence IEA]; go_function: cell adhesion molecule activity [goid 0005194] [evidence IEA]; go_function: structural molecule activity [goid 0005198] [evidence IEA]; go_process: cell adhesion [goid 0007155] [evidence NR] [pmid 8323564]	CAP102
230	GI_4503126	GI_4503126	NM_001903.1	CTNNA1	S	3001	GCTCTGACCAAGCCGAGATGCCATTCTCTTAGTGATGGCGGCGTTAGGTT	Homo sapiens catenin (cadherin-associated protein), alpha 1, 102kDa (CTNNA1), mRNA.	go_component: cytoskeleton [goid 0005856] [evidence IEA]; go_function: cell adhesion molecule activity [goid 0005194] [evidence IEA]; go_function: structural molecule activity [goid 0005198] [evidence IEA]; go_process: cell adhesion [goid 0007155] [evidence NR] [pmid 8323564]	CAP102
1743	GI_11496880	GI_11496880	NM_005229.2	ELK1	S	2520	CCCCCAATTTCCTGCGGGCGGGTACAAAGGACCCTTTCAATGTCCCTGGA	Homo sapiens ELK1, member of ETS oncogene family (ELK1), mRNA.	go_component: nucleus [goid 0005634] [evidence IEA]; go_function: transcription factor activity [goid 0003700] [evidence IEA]; go_function: translation regulator activity [goid 0045182] [evidence IEA]; go_process: oncogenesis [goid 0007048] [evidence TAS] [pmid 8575773]; go_process: regulation of transcription, DNA-dependent [goid 0006355] [evidence IEA]
54	GI_5031748	GI_5031748	NM_005517.1	HMGN2	S	764	CCCTTAAGCCCAGACATCTGTTGAGACCTGACCCCTAGTCATTGGTTACC	Homo sapiens high-mobility group nucleosomal binding domain 2 (HMGN2), mRNA.		HMG17;MGC5629
4993	GI_21361190	GI_21361190	NM_004001.2	FCGR2B	S	857	GACCCTCCCTGAGAAACCAGCCAATCCCACTAATCCTGATGAGGCTGACA	Homo sapiens Fc fragment of IgG, low affinity IIb, receptor for (CD32) (FCGR2B), mRNA.	go_component: integral to membrane [goid 0016021] [evidence IEA]; go_component: plasma membrane [goid 0005886] [evidence NR] [pmid 2139735]; go_function: internalization receptor activity [goid 0015029] [evidence TAS] [pmid 2142460]; go_function: IgG binding [goid 0019864] [evidence IEA]; go_process: signal transduction [goid 0007165] [evidence TAS] [pmid 2142460]; go_process: immune response [go…	CD32;FCG2;FCGR2;IGFR2
42	GI_21361305	GI_21361305	NM_006180.2	NTRK2	S	3858	TAGCGTGCAGTAGAGAGCAAAGATGGCTTCCGTGAGACACAAGATGGCGC	Homo sapiens neurotrophic tyrosine kinase, receptor, type 2 (NTRK2), mRNA.	go_component: integral to plasma membrane [goid 0005887] [evidence P]; go_function: neurotrophin TRKB receptor activity [goid 0005015] [evidence E]; go_process: transmembrane receptor protein tyrosine kinase signaling pathway [goid 0007169] [evidence P]	TRKB
4104	GI_4505408	GI_4505408	NM_002512.1	NME2	S	73	ATGGCCAACCTGGAGCGCACCTTCATCGCCATCAAGCCGGACGGCGTGCA	Homo sapiens non-metastatic cells 2, protein (NM23B) expressed in (NME2), mRNA.	go_component: nucleus [goid 0005634] [evidence NAS]; go_function: nucleoside-diphosphate kinase activity [goid 0004550] [evidence TAS]; go_function: ATP binding [goid 0005524] [evidence NAS]; go_function: transcription factor activity [goid 0003700] [evidence TAS] [pmid 8392752]; go_function: kinase activity [goid 0016301] [evidence IEA]; go_function: transferase activity [goid 0016740] [evidence…	puf;NDPKB;NM23B;NM23-H2
1482	GI_4507812	GI_4507812	NM_003359.1	UGDH	S	1378	AAGCCAGCCTTTATCTTCGATGGACGGCGTGTCCTGGATGGGCTCCACAA	Homo sapiens UDP-glucose dehydrogenase (UGDH), mRNA.	go_function: UDP-glucose 6-dehydrogenase activity [goid 0003979] [evidence TAS] [pmid 9737970]; go_function: electron transporter activity [goid 0005489] [evidence TAS] [pmid 9737970]; go_function: oxidoreductase activity [goid 0016491] [evidence IEA]; go_process: UDP-glucuronate biosynthesis [goid 0006065] [evidence TAS] [pmid 9737970]; go_process: UDP-glucose metabolism [goid 0006011] [evidence…	UDPGDH
4260	GI_34222299	GI_34222299	NM_004447.3	EPS8	S	3101	CCTGTGAATATGGTGTCTGTCATTCAGGGCATAGCTCACTGTAGGCTAGC	Homo sapiens epidermal growth factor receptor pathway substrate 8 (EPS8), mRNA.	go_function: SH3/SH2 adaptor protein activity [goid 0005070] [evidence TAS] [pmid 8084614]; go_process: EGF receptor signaling pathway [goid 0007173] [evidence TAS] [pmid 8084614]; go_process: signal transduction [goid 0007165] [evidence TAS] [pmid 8084614]; go_process: cell proliferation [goid 0008283] [evidence TAS] [pmid 8084614]
5754	GI_13325061	GI_13325061	NM_000761.2	CYP1A2	S	3034	CACCAGCCCTGGCAACTGCTAATCTACTTTCTGTGTCTATGGATTTGCCT	Homo sapiens cytochrome P450, family 1, subfamily A, polypeptide 2 (CYP1A2), mRNA.	go_component: microsome [goid 0005792] [evidence NR]; go_component: endoplasmic reticulum [goid 0005783] [evidence NR] [pmid 2813353]; go_component: membrane [goid 0016020] [evidence IEA]; go_function: cytochrome P450 activity [goid 0015034] [evidence TAS] [pmid 2813353]; go_function: electron transporter activity [goid 0005489] [evidence TAS] [pmid 2813353]; go_function: monooxygenase activity […	CP12;P3-450;P450(PA)
1564	GI_4502270	GI_4502270	NM_000702.1	ATP1A2	S	5048	GCAAGGAAGTAAGGGAGTCATTGCCTTGGGCCTGGGAATCTAAGTGGGAG	Homo sapiens ATPase, Na+/K+ transporting, alpha 2 (+) polypeptide (ATP1A2), mRNA.	go_component: sodium/potassium-exchanging ATPase complex [goid 0005890] [evidence NR]; go_component: integral to membrane [goid 0016021] [evidence IEA]; go_function: sodium/potassium-exchanging ATPase activity [goid 0005391] [evidence NR]; go_function: monovalent inorganic cation transporter activity [goid 0015077] [evidence IEA]; go_function: ATP binding [goid 0005524] [evidence IEA]; go_functio…	FHM2;MHP2
3619	GI_19924137	GI_19924137	NM_005053.2	RAD23A	S	1615	GTGGCCCAAATCTTTCCATCTAGGGCAAGTCCTGAAAGGCCCAAGGCCCC	Homo sapiens RAD23 homolog A (S. cerevisiae) (RAD23A), mRNA.	go_component: nucleus [goid 0005634] [evidence IEA]; go_function: single-stranded DNA binding [goid 0003697] [evidence TAS] [pmid 8168482]; go_process: nucleotide-excision repair [goid 0006289] [evidence TAS] [pmid 8808275]; go_process: response to DNA damage stimulus [goid 0006974] [evidence IEA]	HHR23A
3315	GI_19924137	GI_19924137	NM_005053.2	RAD23A	S	1507	AAAGGCGGCTGCTTGCCTCTCCATCCTCCGAAAAACCCCTGAGGACCCCC	Homo sapiens RAD23 homolog A (S. cerevisiae) (RAD23A), mRNA.	go_component: nucleus [goid 0005634] [evidence IEA]; go_function: single-stranded DNA binding [goid 0003697] [evidence TAS] [pmid 8168482]; go_process: nucleotide-excision repair [goid 0006289] [evidence TAS] [pmid 8808275]; go_process: response to DNA damage stimulus [goid 0006974] [evidence IEA]	HHR23A
2404	GI_15431286	GI_15431286	NM_000894.2	LHB	S	290	GTGGTGTGGACCCCGTGGTCTCCTTCCCTGTGGCTCTCAGCTGTCGCTGT	Homo sapiens luteinizing hormone beta polypeptide (LHB), mRNA.	go_component: soluble fraction [goid 0005625] [evidence TAS] [pmid 10484773]; go_component: extracellular [goid 0005576] [evidence IEA]; go_function: receptor binding [goid 0005102] [evidence P] [pmid 10484773]; go_function: hormone activity [goid 0005179] [evidence IEA]; go_process: male gonad development [goid 0008584] [evidence TAS] [pmid 6785294]; go_process: signal transduction [goid 0007165…	CGB4;LSH-B
2986	GI_4885234	GI_4885234	NM_005248.1	FGR	S	1995	GCCCTTTCTCACTCCATCCCCACCCAAAAGTGCTCAGACCTTGTCTAGTT	Homo sapiens Gardner-Rasheed feline sarcoma viral (v-fgr) oncogene homolog (FGR), mRNA.	go_function: protein-tyrosine kinase activity [goid 0004713] [evidence TAS] [pmid 3003578]; go_function: ATP binding [goid 0005524] [evidence IEA]; go_function: transferase activity [goid 0016740] [evidence IEA]; go_process: response to virus [goid 0009615] [evidence TAS] [pmid 3003578]; go_process: protein amino acid phosphorylation [goid 0006468] [evidence TAS] [pmid 2995972]; go_process: oncog…	SRC2;c-fgr;p55c-fgr
3888	GI_13027803	GI_13027803	NM_002422.2	MMP3	S	1703	CCTTGTCACATAGAGTGATCTTTCCCAAGAGAAGGGGAAGCACTCGTGTG	Homo sapiens matrix metalloproteinase 3 (stromelysin 1, progelatinase) (MMP3), mRNA.	go_component: extracellular matrix [goid 0005578] [evidence IEA]; go_component: extracellular space [goid 0005615] [evidence TAS] [pmid 3360803]; go_function: stromelysin 1 activity [goid 0004248] [evidence TAS] [pmid 3360803]; go_function: zinc ion binding [goid 0008270] [evidence IEA]; go_function: hydrolase activity [goid 0016787] [evidence IEA]; go_function: calcium ion binding [goid 0005509]…	SL-1;STMY;STR1;STMY1;TRANSIN
3624	GI_7549810	GI_7549810	NM_005036.2	PPARA	S	1798	AAGAGCATAGAACTCAAATGCTGGGGGAGGTGGCTAATCTCAGGACTGGG	Homo sapiens peroxisome proliferative activated receptor, alpha (PPARA), mRNA.	go_component: nucleus [goid 0005634] [evidence NR]; go_function: peroxisome receptor [goid 0005050] [evidence P]; go_function: DNA binding [goid 0003677] [evidence E]; go_function: receptor activity [goid 0004872] [evidence NR]; go_function: transcription factor activity [goid 0003700] [evidence E] [pmid 7684926]; go_process: fatty acid metabolism [goid 0006631] [evidence P] [pmid 10377439]; go_p…	PPAR;NR1C1;hPPAR
943	GI_6806886	GI_6806886	NM_004423.2	DVL3	S	5090	TCCATTTCACTCCAACACTCTGTCTTGAATTTGGCCCTCCCTCTCCCCTC	Homo sapiens dishevelled, dsh homolog 3 (Drosophila) (DVL3), mRNA.	go_process: heart development [goid 0007507] [evidence P] [pmid 8817329]; go_process: embryogenesis and morphogenesis [goid 0007345] [evidence P] [pmid 8817329]; go_process: signal transduction [goid 0007165] [evidence P] [pmid 8817329]; go_process: neurogenesis [goid 0007399] [evidence P] [pmid 8817329]	KIAA0208
5906	GI_4504006	GI_4504006	NM_000167.1	GK	S	1475	GCGTATGGAGTCTCGAACCCGAGGATTTGTCTGCCGTCACGATGGAGCGG	Homo sapiens glycerol kinase (GK), mRNA.	go_component: mitochondrial outer membrane [goid 0005741] [evidence NAS]; go_component: cytoplasm [goid 0005737] [evidence NAS]; go_function: ATP binding [goid 0005524] [evidence IEA]; go_function: glycerol kinase activity [goid 0004370] [evidence NAS] [pmid 8401584]; go_function: transferase activity [goid 0016740] [evidence IEA]; go_process: carbohydrate metabolism [goid 0005975] [evidence IEA]…	GKD
1599	GI_30151609	GI_30151609	XM_045308.6	DKFZP727G051	S	4058	GGGGTGTCTGCACCACCTGGGAAGATAGCACAAGGCCTAATGAGGTCACC	Homo sapiens DKFZP727G051 protein (DKFZP727G051), mRNA.
205	GI_17017983	GI_17017983	NM_001261.2	CDK9	S	1477	CACCAGTGACTTTTTCTAAGAGCTCCCGGCGTGGTGGAAGAGGGGACAGG	Homo sapiens cyclin-dependent kinase 9 (CDC2-related kinase) (CDK9), mRNA.	go_component: transcription elongation factor complex [goid 0008023] [evidence TAS] [pmid 10866664]; go_component: nucleus [goid 0005634] [evidence TAS] [pmid 8170997]; go_function: cyclin-dependent protein kinase activity [goid 0004693] [evidence TAS] [pmid 10866664]; go_function: protein kinase activity [goid 0004672] [evidence E]; go_function: ATP binding [goid 0005524] [evidence IEA]; go_func…	TAK;C-2k;CDC2L4;PITALRE
926	GI_39725685	GI_39725685	NM_000611.3	CD59	S	1352	GGGGTATGTTTTACCATCTGCATCCAGCCTCCTGCTAACTCCTAGCTGAC	Homo sapiens CD59 antigen p18-20 (antigen identified by monoclonal antibodies 16.3A5, EJ16, EJ30, EL32 and G344) (CD59), mRNA.	go_component: membrane fraction [goid 0005624] [evidence TAS] [pmid 1381503]; go_component: plasma membrane [goid 0005886] [evidence NR] [pmid 1381503]; go_function: lymphocyte antigen [goid 0005557] [evidence NR]; go_process: blood coagulation [goid 0007596] [evidence TAS] [pmid 1381503]; go_process: defense response [goid 0006952] [evidence NR]; go_process: cell surface receptor linked signal t…	MIN1;MIN2;MIN3;MIC11;MSK21;PROTECTIN
5588	GI_16507956	GI_16507956	NM_001257.2	CDH13	S	3034	CATGGGCACCAACCTGCATTTGTATGTGTCCCGAATCCACAGTCGTACTG	Homo sapiens cadherin 13, H-cadherin (heart) (CDH13), mRNA.	go_component: membrane [goid 0016020] [evidence IEA]; go_function: tumor suppressor [goid 0008181] [evidence TAS] [pmid 8673923]; go_function: cell adhesion molecule activity [goid 0005194] [evidence IEA] [pmid 8673923]; go_function: calcium ion binding [goid 0005509] [evidence IEA]; go_process: cell adhesion [goid 0007155] [evidence TAS] [pmid 8673923]; go_process: homophilic cell adhesion [goid…	CDHH
1661	GI_40254430	GI_40254430	NM_000867.2	HTR2B	S	1824	CCTGCCATGTACCAGAGTCCAATGAGGCTCCGAAGTTCAACCATTCAGTC	Homo sapiens 5-hydroxytryptamine (serotonin) receptor 2B (HTR2B), mRNA.	go_component: integral to plasma membrane [goid 0005887] [evidence TAS] [pmid 8143856]; go_function: serotonin receptor activity [goid 0004993] [evidence TAS] [pmid 7926008]; go_function: rhodopsin-like receptor activity [goid 0001584] [evidence IEA]; go_process: G-protein signaling, coupled to IP3 second messenger (phospholipase C activating) [goid 0007200] [evidence TAS] [pmid 8143856]; go_proc…
3470	GI_38202206	GI_38202206	NM_000898.3	MAOB	S	2296	ATCCTCCTTCACTCCCTGTCATAGTTACCGATGGTGTCCCGTTGTGTGGG	Homo sapiens monoamine oxidase B (MAOB), nuclear gene encoding mitochondrial protein, mRNA.	go_component: mitochondrial membrane [goid 0005740] [evidence TAS] [pmid 7063850]; go_component: integral to membrane [goid 0016021] [evidence IEA]; go_function: amine oxidase (flavin-containing) activity [goid 0004041] [evidence TAS] [pmid 3387449]; go_function: electron transporter activity [goid 0005489] [evidence TAS] [pmid 8602220]; go_function: oxidoreductase activity [goid 0016491] [eviden…	MGC26382
315	GI_38202206	GI_38202206	NM_000898.3	MAOB	S	2224	AGCCACTGGTATCTGGGGGACTAGAACACAAATCCAACGCTTTTCCCACC	Homo sapiens monoamine oxidase B (MAOB), nuclear gene encoding mitochondrial protein, mRNA.	go_component: mitochondrial membrane [goid 0005740] [evidence TAS] [pmid 7063850]; go_component: integral to membrane [goid 0016021] [evidence IEA]; go_function: amine oxidase (flavin-containing) activity [goid 0004041] [evidence TAS] [pmid 3387449]; go_function: electron transporter activity [goid 0005489] [evidence TAS] [pmid 8602220]; go_function: oxidoreductase activity [goid 0016491] [eviden…	MGC26382
3625	GI_4758199	GI_4758199	NM_004415.1	DSP	S	8804	GCAGTGGGTCCCGGAGAGGAAGCTTTGACGCCACAGGGAATTCTTCCTAC	Homo sapiens desmoplakin (DSP), mRNA.	go_component: intermediate filament [goid 0005882] [evidence NR]; go_component: cell-cell adherens junction [goid 0005913] [evidence NR]; go_component: kinesin complex [goid 0005871] [evidence IEA]; go_component: cytoskeleton [goid 0005856] [evidence IEA]; go_function: structural constituent of cytoskeleton [goid 0005200] [evidence TAS] [pmid 9887343]; go_process: epidermal differentiation [goid …	DPI;DPII;KPPS2;PPKS2
2320	GI_33457353	GI_33457353	NM_001188.2	BAK1	S	1912	CTCACCTGTCTAGGTCTCCTCAGGGTGGGGGGTGACAGTGCCTTCTCTAT	Homo sapiens BCL2-antagonist/killer 1 (BAK1), mRNA.	go_component: integral to membrane [goid 0016021] [evidence IEA]; go_function: apoptosis regulator activity [goid 0016329] [evidence IEA]; go_process: apoptotic mitochondrial changes [goid 0008637] [evidence TAS] [pmid 10365962]; go_process: induction of apoptosis [goid 0006917] [evidence NR]; go_process: apoptosis [goid 0006915] [evidence IEA]	BAK;CDN1;BCL2L7
5330	GI_4557746	GI_4557746	NM_000245.1	MET	S	4556	TCTTATCTGACAGAGCATCAGAACCAGAGGCTTGGTCCCACAGGCCAGGG	Homo sapiens met proto-oncogene (hepatocyte growth factor receptor) (MET), mRNA.	go_component: integral to plasma membrane [goid 0005887] [evidence TAS] [pmid 1846706]; go_function: hepatocyte growth factor receptor activity [goid 0005008] [evidence TAS] [pmid 10871856]; go_function: protein-tyrosine kinase activity [goid 0004713] [evidence IEA]; go_function: ATP binding [goid 0005524] [evidence IEA]; go_function: receptor activity [goid 0004872] [evidence IEA]; go_function: …	HGFR;RCCP2
607	GI_4504720	GI_4504720	NM_002198.1	IRF1	S	1893	CCTCAACAGGCCCAGGGAGGGAAGTGTGAGCGCCTTGGTATGACTTAAAA	Homo sapiens interferon regulatory factor 1 (IRF1), mRNA.	go_component: nucleus [goid 0005634] [evidence IEA]; go_function: transcription activating factor [goid 0003710] [evidence E] [pmid 7507207]; go_function: transcription factor activity [goid 0003700] [evidence IEA]; go_function: translation regulator activity [goid 0045182] [evidence IEA]; go_process: oncogenesis [goid 0007048] [evidence TAS] [pmid 7507207]; go_process: transcription from Pol II …	MAR;IRF-1
4178	GI_19923654	GI_19923654	NM_001386.3	DPYSL2	S	4085	CTGCAGGCTGTGTAAGCATGTTTACCTGTTGGCTTGCTTTGTGTGTCTGT	Homo sapiens dihydropyrimidinase-like 2 (DPYSL2), mRNA.	go_function: dihydropyrimidinase activity [goid 0004157] [evidence TAS] [pmid 8973361]; go_function: hydrolase activity [goid 0016787] [evidence IEA]; go_process: nucleobase, nucleoside, nucleotide and nucleic acid metabolism [goid 0006139] [evidence TAS] [pmid 8973361]; go_process: signal transduction [goid 0007165] [evidence TAS] [pmid 8973361]; go_process: neurogenesis [goid 0007399] [evidence…	DRP2;CRMP2;DRP-2;DHPRP2
50	GI_19923654	GI_19923654	NM_001386.3	DPYSL2	S	3979	AGCTCTAGTATTCACTTGAGTCTTCCTGTTTTTCCTGTACCGGGTCATGG	Homo sapiens dihydropyrimidinase-like 2 (DPYSL2), mRNA.	go_function: dihydropyrimidinase activity [goid 0004157] [evidence TAS] [pmid 8973361]; go_function: hydrolase activity [goid 0016787] [evidence IEA]; go_process: nucleobase, nucleoside, nucleotide and nucleic acid metabolism [goid 0006139] [evidence TAS] [pmid 8973361]; go_process: signal transduction [goid 0007165] [evidence TAS] [pmid 8973361]; go_process: neurogenesis [goid 0007399] [evidence…	DRP2;CRMP2;DRP-2;DHPRP2
3520	GI_4557716	GI_4557716	NM_000233.1	LHCGR	S	2637	GTCAAGTTCTCAATGGCTACGTGTGACTAGTGCTTACCATACTGGACAGC	Homo sapiens luteinizing hormone/choriogonadotropin receptor (LHCGR), mRNA.	go_component: endosome [goid 0005768] [evidence TAS] [pmid 10617611]; go_component: integral to plasma membrane [goid 0005887] [evidence TAS] [pmid 7719343]; go_component: plasma membrane [goid 0005886] [evidence E]; go_function: internalization receptor activity [goid 0015029] [evidence TAS] [pmid 10617611]; go_function: lutropin-choriogonadotropic hormone receptor activity [goid 0004964] [evide…	LHR;LCGR;LGR2
5955	GI_4557570	GI_4557570	NM_000127.1	EXT1	S	3048	GGGATGGGGGTCAAGCTGCTCTCTCTTCCCAGTGCAGATCCACTCATCAG	Homo sapiens exostoses (multiple) 1 (EXT1), mRNA.	go_component: endoplasmic reticulum membrane [goid 0005789] [evidence TAS] [pmid 10639137]; go_component: Golgi apparatus [goid 0005794] [evidence TAS] [pmid 10639137]; go_component: integral to membrane [goid 0016021] [evidence TAS] [pmid 9620772]; go_component: endoplasmic reticulum [goid 0005783] [evidence E]; go_function: tumor suppressor [goid 0008181] [evidence TAS] [pmid 7550340]; go_funct…	EXT
3495	GI_4503534	GI_4503534	NM_001968.1	EIF4E	S	718	CGAGATTTGGGAGCTGAACCAAAGCCTCTTCAAAAAGCAGAGTGGACTGC	Homo sapiens eukaryotic translation initiation factor 4E (EIF4E), mRNA.	go_component: cytoplasm [goid 0005737] [evidence IEA]; go_component: eukaryotic translation initiation factor 4 complex [goid 0008304] [evidence TAS] [pmid 3469651]; go_component: eukaryotic translation initiation factor 4F complex [goid 0016281] [evidence TAS]; go_function: mRNA cap binding [goid 0003731] [evidence TAS] [pmid 3469651]; go_function: translation initiation factor activity [goid 00…	EIF-4E;EIF4EL1
3101	GI_11056051	GI_11056051	NM_021642.1	FCGR2A	S	1957	CCCCTTGGGGAAGACGAAGGGATGCTGCAGTTCCAAAAGAGAAGGACTCT	Homo sapiens Fc fragment of IgG, low affinity IIa, receptor for (CD32) (FCGR2A), mRNA.	go_component: integral to membrane [goid 0016021] [evidence IEA]; go_component: plasma membrane [goid 0005886] [evidence NR] [pmid 2139735]; go_function: receptor signaling protein activity [goid 0005057] [evidence NR]; go_function: receptor activity [goid 0004872] [evidence IEA]; go_function: IgG binding [goid 0019864] [evidence IEA]; go_process: immune response [goid 0006955] [evidence NR]	CD32;FCG2;FcGR;CDw32;FCGR2;IGFR2;FCGR2A1
3370	GI_10280625	GI_10280625	NM_020979.1	APS	S	1587	TGCTTGACATGCTCCGCCACTTCCACACACACCCCATCCCACTGGAGTCA	Homo sapiens adaptor protein with pleckstrin homology and src homology 2 domains (APS), mRNA.	go_component: cytoplasm [goid 0005737] [evidence IDA] [pmid 10374881]; go_component: plasma membrane [goid 0005886] [evidence IDA]; go_function: JAK pathway signal transduction adaptor activity [goid 0008269] [evidence IDA] [pmid 10374881]; go_function: SH3/SH2 adaptor protein activity [goid 0005070] [evidence IDA] [pmid 10374881]; go_process: signal transduction [goid 0007165] [evidence E] [pmid…
1885	GI_4502050	GI_4502050	NM_000697.1	ALOX12	S	2217	CGCTTTGCAGACCGCATAGTCACTGTCTCAACTACTCAGCTCTCCTGCTG	Homo sapiens arachidonate 12-lipoxygenase (ALOX12), mRNA.	go_function: arachidonate 12-lipoxygenase activity [goid 0004052] [evidence TAS] [pmid 1447217]; go_function: lipoxygenase activity [goid 0016165] [evidence IEA]; go_function: iron ion binding [goid 0005506] [evidence IEA]; go_function: oxidoreductase activity [goid 0016491] [evidence IEA]; go_process: fatty acid metabolism [goid 0006631] [evidence TAS] [pmid 1447217]; go_process: electron transp…	LOG12
5898	GI_34734077	GI_34734077	NM_005253.2	FOSL2	S	2199	TGGTGTCCTTCCCTGCCCCACCACGCATGCTCAGTGCCTTTTGGTTTCAC	Homo sapiens FOS-like antigen 2 (FOSL2), mRNA.	go_component: nucleus [goid 0005634] [evidence TAS] [pmid 8954781]; go_function: transcription factor activity [goid 0003700] [evidence TAS] [pmid 8954781]; go_process: cell death [goid 0008219] [evidence TAS] [pmid 8954781]; go_process: regulation of transcription from Pol II promoter [goid 0006357] [evidence TAS] [pmid 8954781]	FRA2
3909	GI_4585711	GI_4585711	NM_002529.2	NTRK1	S	1928	GTCTGCATTTTGTGCACCGGGACCTGGCCACACGCAACTGTCTAGTGGGC	Homo sapiens neurotrophic tyrosine kinase, receptor, type 1 (NTRK1), mRNA.	go_component: integral to plasma membrane [goid 0005887] [evidence P] [pmid 9290260]; go_function: neurotrophin TRKA receptor activity [goid 0005014] [evidence P] [pmid 9290260]; go_function: transmembrane receptor protein tyrosine kinase activity [goid 0004714] [evidence P] [pmid 8957089]; go_process: transmembrane receptor protein tyrosine kinase signaling pathway [goid 0007169] [evidence P] [p…	MTC;TRK;TRKA
1337	GI_4757849	GI_4757849	NM_004827.1	ABCG2	S	2061	CGATCTCTCACCCTGGGGCTTGTGGAAGAATCACGTGGCCTTGGCTTGTA	Homo sapiens ATP-binding cassette, sub-family G (WHITE), member 2 (ABCG2), mRNA.	go_component: integral to membrane [goid 0016021] [evidence TAS] [pmid 9850061]; go_function: xenobiotic-transporting ATPase activity [goid 0008559] [evidence TAS] [pmid 9861027]; go_function: ATP binding [goid 0005524] [evidence TAS] [pmid 9850061]; go_function: ATP-binding cassette (ABC) transporter activity [goid 0004009] [evidence TAS] [pmid 9850061]; go_function: transporter activity [goid 0…	MRX;MXR;ABCP;BCRP;BMDP;MXR1;ABC15;BCRP1;EST157481
2999	GI_38505204	GI_38505204	NM_000314.2	PTEN	S	3145	CGACTTCTCCATCTCCTGTGTAATCAAGGCCAGTGCTAAAATTCAGATGC	Homo sapiens phosphatase and tensin homolog (mutated in multiple advanced cancers 1) (PTEN), mRNA.	go_component: cytoplasm [goid 0005737] [evidence NR]; go_function: inositol/phosphatidylinositol phosphatase activity [goid 0004437] [evidence P]; go_function: protein phosphatase activity [goid 0004721] [evidence E] [pmid 9367992]; go_function: tumor suppressor [goid 0008181] [evidence TAS] [pmid 10918569]; go_function: protein tyrosine phosphatase activity [goid 0004725] [evidence TAS] [pmid 91…	BZS;MHAM;TEP1;MMAC1;PTEN1;MGC11227
3083	GI_4885278	GI_4885278	NM_005269.1	GLI	S	3318	CCCCAACATGGCTGTGGGCAACATGAGTGTCTTACTGAGATCCCTACCTG	Homo sapiens glioma-associated oncogene homolog (zinc finger protein) (GLI), mRNA.	go_component: nucleus [goid 0005634] [evidence IEA]; go_function: RNA polymerase II transcription factor activity [goid 0003702] [evidence TAS] [pmid 2832761]; go_function: transcription activating factor [goid 0003710] [evidence P]; go_function: DNA binding [goid 0003677] [evidence IEA]; go_process: oncogenesis [goid 0007048] [evidence TAS] [pmid 9524201]; go_process: signal transduction [goid 0…	GLI1
3479	GI_4503790	GI_4503790	NM_000510.1	FSHB	S	155	CCAGGGATCTGGTGTATAAGGACCCAGCCAGGCCCAAAATCCAGAAAACA	Homo sapiens follicle stimulating hormone, beta polypeptide (FSHB), mRNA.	go_component: soluble fraction [goid 0005625] [evidence TAS] [pmid 8220432]; go_component: extracellular [goid 0005576] [evidence IEA]; go_function: hormone activity [goid 0005179] [evidence TAS] [pmid 8220432]; go_process: female gamete generation [goid 0007292] [evidence TAS] [pmid 8220432]; go_process: pregnancy [goid 0007565] [evidence TAS] [pmid 8220432]; go_process: signal transduction [goi…
109	GI_21361192	GI_21361192	NM_000610.2	CD44	S	2732	TTTCCCCCACCAGCTAAGGACATTTCCCAGGGTTAATAGGGCCTGGTCCC	Homo sapiens CD44 antigen (homing function and Indian blood group system) (CD44), mRNA.	go_component: integral to plasma membrane [goid 0005887] [evidence NAS] [pmid 1991450]; go_function: collagen binding [goid 0005518] [evidence NAS] [pmid 2471973]; go_function: hyaluronic acid binding [goid 0005540] [evidence NAS] [pmid 1991450]; go_function: cell adhesion receptor activity [goid 0004895] [evidence IEA]; go_function: receptor activity [goid 0004872] [evidence IEA]; go_process: ce…	IN;MC56;MDU2;MDU3;MIC4;Pgp1;CD44R
5878	GI_4885214	GI_4885214	NM_005235.1	ERBB4	S	5201	CCTTGCAACGGTATCCAGGGACTATGATGAGAGGCCAGCACATTATCTTC	Homo sapiens v-erb-a erythroblastic leukemia viral oncogene homolog 4 (avian) (ERBB4), mRNA.	go_component: integral to plasma membrane [goid 0005887] [evidence TAS] [pmid 8383326]; go_function: transmembrane receptor protein tyrosine kinase activity [goid 0004714] [evidence E] [pmid 8383326]; go_function: epidermal growth factor receptor activity [goid 0005006] [evidence IEA]; go_function: ATP binding [goid 0005524] [evidence IEA]; go_function: receptor activity [goid 0004872] [evidence …	HER4
2204	GI_4885214	GI_4885214	NM_005235.1	ERBB4	S	4950	TCAGGGGTGGCCCAATGAGGGAATCCATTGAACTGGAAGAAACACACTGG	Homo sapiens v-erb-a erythroblastic leukemia viral oncogene homolog 4 (avian) (ERBB4), mRNA.	go_component: integral to plasma membrane [goid 0005887] [evidence TAS] [pmid 8383326]; go_function: transmembrane receptor protein tyrosine kinase activity [goid 0004714] [evidence E] [pmid 8383326]; go_function: epidermal growth factor receptor activity [goid 0005006] [evidence IEA]; go_function: ATP binding [goid 0005524] [evidence IEA]; go_function: receptor activity [goid 0004872] [evidence …	HER4
1578	GI_4503600	GI_4503600	NM_000123.1	ERCC5	S	3643	GTGATAGTGATGACGATGGAGGGAAAGAGAAGATGGTCCTCGTGACCGCC	Homo sapiens excision repair cross-complementing rodent repair deficiency, complementation group 5 (xeroderma pigmentosum, complementation group G (Cockayne syndrome)) (ERCC5), mRNA.	go_component: nucleus [goid 0005634] [evidence IEA]; go_function: endodeoxyribonuclease activity [goid 0004520] [evidence TAS] [pmid 8090225]; go_function: single-stranded DNA binding [goid 0003697] [evidence IEA]; go_function: hydrolase activity [goid 0016787] [evidence IEA]; go_process: nucleotide-excision repair [goid 0006289] [evidence E] [pmid 8090225]; go_process: transcription-coupled nucl…	XPG;UVDR;XPGC;ERCM2
6060	GI_4505264	GI_4505264	NM_002447.1	MST1R	S	4301	GCCAGAGCAGTGGCCCTCCACCTTGTTCCTGCCCTTTAACTTTCAGAGGC	Homo sapiens macrophage stimulating 1 receptor (c-met-related tyrosine kinase) (MST1R), mRNA.	go_component: integral to plasma membrane [goid 0005887] [evidence TAS] [pmid 7939629]; go_function: macrophage colony stimulating factor receptor activity [goid 0005011] [evidence TAS] [pmid 9045873]; go_function: protein-tyrosine kinase activity [goid 0004713] [evidence IEA]; go_function: ATP binding [goid 0005524] [evidence IEA]; go_function: receptor activity [goid 0004872] [evidence IEA]; go…	RON;CDw136
2415	GI_4503188	GI_4503188	NM_000781.1	CYP11A1	S	1665	GGGGTCTCTGCATCTTCAGTCGTCTGTCCCAAGTCCTGCTCCTTTCTGCC	Homo sapiens cytochrome P450, family 11, subfamily A, polypeptide 1 (CYP11A1), nuclear gene encoding mitochondrial protein, mRNA.	go_component: membrane [goid 0016020] [evidence IEA]; go_component: mitochondrion [goid 0005739] [evidence NR]; go_function: cytochrome P450 activity [goid 0015034] [evidence TAS] [pmid 3024157]; go_function: electron transporter activity [goid 0005489] [evidence NR]; go_function: monooxygenase activity [goid 0004497] [evidence IEA]; go_function: cholesterol monooxygenase (side-chain-cleaving) ac…	CYP11A;P450SCC
1248	GI_4507518	GI_4507518	NM_003258.1	TK1	S	1252	GGCTCAAAGCCCTTCCTACCTCTGGTGATGGTTTCCACAGGAACAACAGC	Homo sapiens thymidine kinase 1, soluble (TK1), mRNA.	go_component: cytoplasm [goid 0005737] [evidence NR]; go_function: thymidine kinase activity [goid 0004797] [evidence TAS] [pmid 3335503]; go_function: ATP binding [goid 0005524] [evidence IEA]; go_function: kinase activity [goid 0016301] [evidence IEA]; go_function: transferase activity [goid 0016740] [evidence IEA]; go_process: nucleobase, nucleoside, nucleotide and nucleic acid metabolism [goi…
2184	GI_4504500	GI_4504500	NM_000413.1	HSD17B1	S	1774	ACGACCCCAGCGGCTCCAACTACGTCACCGCCATGCACCGGGAAGTGTTC	Homo sapiens hydroxysteroid (17-beta) dehydrogenase 1 (HSD17B1), mRNA.	go_component: cytoplasm [goid 0005737] [evidence E]; go_function: catalytic activity [goid 0003824] [evidence E]; go_process: estrogen metabolism [goid 0008210] [evidence P]; go_process: steroid biosynthesis [goid 0006694] [evidence E]	HSD17;EDHB17;EDH17B2
4073	GI_4885490	GI_4885490	NM_005373.1	MPL	S	3570	GTCCTTTTCCCCCAGCACCTAGAGTAGTGCTTGGTGCATGATAGTAGGCC	Homo sapiens myeloproliferative leukemia virus oncogene (MPL), mRNA.	go_component: integral to plasma membrane [goid 0005887] [evidence TAS] [pmid 8020956]; go_function: transmembrane receptor activity [goid 0004888] [evidence P] [pmid 8020956]; go_function: hematopoietin/interferon-class (D200-domain) cytokine receptor activity [goid 0004896] [evidence IEA]; go_process: cell surface receptor linked signal transduction [goid 0007166] [evidence TAS] [pmid 8020956];…	MPLV;TPOR;C-MPL;CD110
4254	GI_6005999	GI_6005999	NM_000805.2	GAS	S	67	TGCAGCGACTATGTGTGTATGTGCTGATCTTTGCACTGGCTCTGGCCGCC	Homo sapiens gastrin (GAS), mRNA.	go_component: soluble fraction [goid 0005625] [evidence NR]; go_component: extracellular [goid 0005576] [evidence IEA]; go_function: peptide hormone [goid 0005180] [evidence TAS] [pmid 7488110]; go_function: hormone activity [goid 0005179] [evidence TAS]; go_process: smooth muscle contraction [goid 0006939] [evidence NR]; go_process: signal transduction [goid 0007165] [evidence NR] [pmid 7488110]	GAST
1241	GI_6005999	GI_6005999	NM_000805.2	GAS	S	339	TTCGGCCGCCGCAGTGCTGAGGATGAGAACTAACAATCCTAGAACCAAGC	Homo sapiens gastrin (GAS), mRNA.	go_component: soluble fraction [goid 0005625] [evidence NR]; go_component: extracellular [goid 0005576] [evidence IEA]; go_function: peptide hormone [goid 0005180] [evidence TAS] [pmid 7488110]; go_function: hormone activity [goid 0005179] [evidence TAS]; go_process: smooth muscle contraction [goid 0006939] [evidence NR]; go_process: signal transduction [goid 0007165] [evidence NR] [pmid 7488110]	GAST
3534	GI_19923111	GI_19923111	NM_000618.2	IGF1	S	6583	CCCTTTCAAGCCACCCATTGACCCCACTCACCAACTCATAGCAAAGTCAC	Homo sapiens insulin-like growth factor 1 (somatomedin C) (IGF1), mRNA.
3881	GI_4507462	GI_4507462	NM_003238.1	TGFB2	S	1187	CACGAACCCAAAGGGTACAATGCCAACTTCTGTGCTGGAGCATGCCCGTA	Homo sapiens transforming growth factor, beta 2 (TGFB2), mRNA.	go_component: extracellular space [goid 0005615] [evidence TAS] [pmid 3162414]; go_function: transforming growth factor-beta receptor binding [goid 0005160] [evidence TAS] [pmid 2850146]; go_process: signal transduction [goid 0007165] [evidence TAS] [pmid 3162414]; go_process: cell proliferation [goid 0008283] [evidence TAS] [pmid 3322813]; go_process: cell-cell signaling [goid 0007267] [evidence…
1772	GI_4504502	GI_4504502	NM_002153.1	HSD17B2	S	1166	CCCTTTTGCCTATTACACGCCAGGGAAAGGCGCTTACTTGTGGATCTGCC	Homo sapiens hydroxysteroid (17-beta) dehydrogenase 2 (HSD17B2), mRNA.	go_component: endoplasmic reticulum membrane [goid 0005789] [evidence TAS] [pmid 8099587]; go_component: integral to membrane [goid 0016021] [evidence IEA]; go_function: estradiol 17-beta-dehydrogenase activity [goid 0004303] [evidence IEA]; go_function: oxidoreductase activity [goid 0016491] [evidence IEA]; go_process: estrogen biosynthesis [goid 0006703] [evidence NR]; go_process: metabolism [g…	HSD17;EDH17B2
3569	GI_4759113	GI_4759113	NM_004696.1	SLC16A4	S	2044	GGCATGAGCCACTGGGCGCGGCCAGATAAGTTTTTAAGGTTCCTTCTTGC	Homo sapiens solute carrier family 16 (monocarboxylic acid transporters), member 4 (SLC16A4), mRNA.	go_component: membrane fraction [goid 0005624] [evidence P] [pmid 9425115]; go_component: integral to plasma membrane [goid 0005887] [evidence P] [pmid 9425115]; go_function: monocarboxylic acid transporter activity [goid 0008028] [evidence P] [pmid 9425115]; go_process: monocarboxylic acid transport [goid 0015718] [evidence P] [pmid 9425115]	MCT4
2271	GI_6006018	GI_6006018	NM_002309.2	LIF	S	3492	AGACATAGTGTGTGGGGTTGGAGCTCTGGCACCCGGGGAGGTAGCATTTC	Homo sapiens leukemia inhibitory factor (cholinergic differentiation factor) (LIF), mRNA.	go_component: extracellular space [goid 0005615] [evidence NR]; go_function: leukemia inhibitory factor receptor binding [goid 0005146] [evidence NR]; go_function: oncostatin-M receptor binding [goid 0005147] [evidence NR]; go_function: cytokine activity [goid 0005125] [evidence IEA]; go_function: growth factor activity [goid 0008083] [evidence IEA]; go_process: positive regulation of cell prolif…	CDF;HILDA;D-FACTOR
1375	GI_5016088	GI_5016088	NM_001101.2	ACTB	S	1725	GTGGGTGGAGGCAGCCAGGGCTTACCTGTACACTGACTTGAGACCAGTTG	Homo sapiens actin, beta (ACTB), mRNA.	DNA
2458	GI_25453469	GI_25453469	NM_001402.4	EEF1A1	S	875	TCTCAAACCCGGTATGGTGGTCACCTTTGCTCCAGTCAACGTTACAACGG	Homo sapiens eukaryotic translation elongation factor 1 alpha 1 (EEF1A1), mRNA.	DNA
3001	GI_25453469	GI_25453469	NM_001402.4	EEF1A1	S	1293	TGTGTTGAGAGCTTCTCAGACTATCCACCTTTGGGTCGCTTTGCTGTTCG	Homo sapiens eukaryotic translation elongation factor 1 alpha 1 (EEF1A1), mRNA.	DNA
3087	GI_4507728	GI_4507728	NM_001069.1	TUBB	S	1378	GAGGAGGGCGAGGACGAGGCTTAAAAACTTCTCAGATCAATCGTGCATCC	Homo sapiens tubulin, beta polypeptide (TUBB), mRNA.	DNA
4276	GI_14141192	GI_14141192	NM_001013.2	RPS9	S	416	GTGCTGATCCGCCAGCGCCATATCAGGGTCCGCAAGCAGGTGGTGAACAT	Homo sapiens ribosomal protein S9 (RPS9), mRNA.	DNA
4278	GI_7669491	GI_7669491	NM_002046.2	GAPD	S	930	CTTCAACAGCGACACCCACTCCTCCACCTTTGACGCTGGGGCTGGCATTG	Homo sapiens glyceraldehyde-3-phosphate dehydrogenase (GAPD), mRNA.	DNA
4285	GI_4507744	GI_4507744	NM_003329.1	TXN	S	72	GCAGATCGAGAGCAAGACTGCTTTTCAGGAAGCCTTGGACGCTGCAGGTG	Homo sapiens thioredoxin (TXN), mRNA.	DNA
4290	GI_4507744	GI_4507744	NM_003329.1	TXN	S	23	CATCGGTCCTTACAGCCGCTCGTCAGACTCCAGCAGCCAAGATGGTGAAG	Homo sapiens thioredoxin (TXN), mRNA.	DNA
4297	GI_20149305	GI_20149305	NM_021009.1	UBC	S	1856	GGTTGATCTTTGCCGGAAAGCAGCTGGAAGATGGGCGGACCCTGTCTGAC	Homo sapiens ubiquitin C (UBC), mRNA.	DNA
5798	GI_12669910	GI_12669910	NM_005225.1	E2F1	S	2254	AGCTGCCCCCCAGGATGGATATGAGATGGGAGAGGTGAGTGGGGGACCTT	Homo sapiens E2F transcription factor 1 (E2F1), mRNA.	go_component: transcription factor complex [goid 0005667] [evidence IEA]; go_component: nucleus [goid 0005634] [evidence IEA]; go_function: transcription co-repressor activity [goid 0003714] [evidence TAS] [pmid 10199402]; go_function: tumor suppressor [goid 0008181] [evidence TAS] [pmid 1411535]; go_function: transcription factor activity [goid 0003700] [evidence TAS] [pmid 10199402]; go_functio…	RBP3;E2F-1;RBBP3
1680	GI_18860897	GI_18860897	NM_002841.2	PTPRG	S	5560	ACAGACTAGCAGGCTACTGGGACCTAAAAAGGTCTGTTAATGTCATGGCC	Homo sapiens protein tyrosine phosphatase, receptor type, G (PTPRG), mRNA.	go_component: integral to plasma membrane [goid 0005887] [evidence TAS] [pmid 8382771]; go_function: transmembrane receptor protein tyrosine phosphatase activity [goid 0005001] [evidence TAS] [pmid 8382771]; go_function: carbonate dehydratase activity [goid 0004089] [evidence IEA]; go_function: zinc ion binding [goid 0008270] [evidence IEA]; go_function: prenylated protein tyrosine phosphatase ac…	PTPG;HPTPG;RPTPG;R-PTP-GAMMA
1841	GI_4504058	GI_4504058	NM_000406.1	GNRHR	S	2450	CATCTTCACCCTGACACGGGTCCTTCATCAGGACCCCCACGAACTACAAC	Homo sapiens gonadotropin-releasing hormone receptor (GNRHR), mRNA.	go_component: integral to membrane [goid 0016021] [evidence P] [pmid 8386108]; go_component: plasma membrane [goid 0005886] [evidence E] [pmid 8386108]; go_function: gonadotropin-releasing hormone receptor activity [goid 0004968] [evidence E] [pmid 8386108]; go_process: G-protein coupled receptor protein signaling pathway [goid 0007186] [evidence E] [pmid 8386108]; go_process: development [goid 0…	GRHR;LHRHR
920	GI_4826771	GI_4826771	NM_004970.1	IGFALS	S	1762	ACGATTGCCAGCCGCCCGCGTACACCTACAACAACATCACCTGTGCCAGC	Homo sapiens insulin-like growth factor binding protein, acid labile subunit (IGFALS), mRNA.		ALS
3493	GI_38455387	GI_38455387	NM_001463.2	FRZB	S	1729	GGCAAAGCAATCAAGCACCAGGAAGTGTTTATGAGGAAACAACACCCAAG	Homo sapiens frizzled-related protein (FRZB), mRNA.	go_component: membrane [goid 0016020] [evidence TAS] [pmid 8824257]; go_component: extracellular [goid 0005576] [evidence ISS] [pmid 9096311]; go_function: transmembrane receptor activity [goid 0004888] [evidence IEA]; go_function: Wnt-protein binding [goid 0017147] [evidence ISS]; go_process: skeletal development [goid 0001501] [evidence TAS] [pmid 8824257]; go_process: development [goid 0007275…	FRP-3;FRZB1;SFRP3;FRZB-PEN
5966	GI_4557840	GI_4557840	NM_000448.1	RAG1	S	5771	GCCAAGCCACTCAGGTGCATTGCAGGGACCAGTGATAATGGCTGATGAAA	Homo sapiens recombination activating gene 1 (RAG1), mRNA.	go_component: nucleus [goid 0005634] [evidence IEA]; go_function: DNA binding [goid 0003677] [evidence TAS] [pmid 9630231]; go_function: endonuclease activity [goid 0004519] [evidence IEA]; go_function: hydrolase activity [goid 0016787] [evidence IEA]; go_process: hemocyte development [goid 0007516] [evidence TAS] [pmid 9630231]; go_process: DNA recombination [goid 0006310] [evidence TAS] [pmid 9…	RNF74
3922	GI_21328445	GI_21328445	NM_005357.2	LIPE	S	3155	TACTCCTCACCCATAGTCAAGAACCCCTTCATGTCGCCGCTGCTGGCACC	Homo sapiens lipase, hormone-sensitive (LIPE), mRNA.	go_function: hydrolase activity [goid 0016787] [evidence IEA]; go_process: fatty acid metabolism [goid 0006631] [evidence NR]; go_process: protein amino acid phosphorylation [goid 0006468] [evidence TAS] [pmid 3420405]; go_process: energy pathways [goid 0006091] [evidence NR]; go_process: lipid catabolism [goid 0016042] [evidence IEA]; go_process: cholesterol metabolism [goid 0008203] [evidence I…	HSL;LHS
4934	GI_4557877	GI_4557877	NM_000201.1	ICAM1	S	2645	GCAGTGATCAGGGTCCTGCAAGCAGTGGGGAAGGGGGCCAAGGTATTGGA	Homo sapiens intercellular adhesion molecule 1 (CD54), human rhinovirus receptor (ICAM1), mRNA.	go_component: proteoglycan integral to plasma membrane [goid 0005888] [evidence TAS] [pmid 2538243]; go_component: integral to membrane [goid 0016021] [evidence IEA]; go_component: plasma membrane [goid 0005886] [evidence NR] [pmid 3349522]; go_component: integral to plasma membrane [goid 0005887] [evidence TAS]; go_function: transmembrane receptor activity [goid 0004888] [evidence TAS] [pmid 253…	BB2;CD54
[truncated: 678 more rows]
