# Supplementary material for: cis sequence effects on gene expression
Source: BMC Genomics. 2007 Aug 29;8:296. doi: 10.1186/1471-2164-8-296 (PMC2077339; doi:10.1186/1471-2164-8-296)
Supplement: Additional file 3 — Annotated SNP list at N = 30 candidate genes evaluated for cis sequence effects [file 1471-2164-8-296-S3.xls]

## Sheet: Sheet1
SNP500 SNP_ID	rsID	SNP_REGION	AA	Type	Chr	SNP_START	hom1s	hets	hom2s	n	HW Exact P	HW Asymp. P	SNP Regression P
JAK1-40	2780890	IVS22+291C>T		I	1	65074078	3	19	8	30	0.147337	0.0971527	0.6209
JAK1-12	2780821	IVS14+80C>G		I	1	65083704	3	11	15	29	0.662296	0.648501	0.4813
JAK1-01	2230587	Ex14+62C>T	S671S	CS	1	65083850	0	7	23	30	1	0.46943	0.3746
JAK1-04	2256298	IVS6-27C>T		I	1	65103270	2	10	18	30	0.632364	0.70824	0.6448
JAK1-07	310204	IVS2+867T>G		I	1	65120681	1	10	19	30	1	0.819477	0.5379
FCGR2B-18	12145988	IVS1-116C>T		I	1	159906550	0	13	16	29	0.287087	0.119776	0.7268
FCGR2B-21	17412751	IVS1-91C>T		I	1	159906575	0	6	24	30	1	0.542802	0.0033
FCGR2B-01	922087	IVS2+33C>T		I	1	159906719	0	8	20	28	1	0.377822	0.2779
FCGR2B-05	2298020	IVS2+46C>T		I	1	159906732	0	10	20	30	0.562781	0.273322	0.062
FCGR2B-11	1674761	IVS6+368A>C		I	1	159912095	2	5	23	30	0.0990646	0.0577831	0.9004
FCGR2B-04	844	Ex8+268A>G		U	1	159914157	4	14	10	28	1	0.798977	0.4461
CYP1B1-66	162549	Ex3-711A>T		U	2	38148960	3	12	15	30	1	0.794231	0.5336
CYP1B1-59	9341266	Ex3-1249C>T		U	2	38149498	0	5	25	30	1	0.618534	0.2893
CYP1B1-08	10916	Ex3+1284G>T		U	2	38150674	1	8	21	30	1	0.826581	0.906
CYP1B1-29	9341258	Ex3+792->T		U	2	38151165	6	15	9	30	1	0.955879	0.822
CYP1B1-07	1800440	Ex3+315A>G	N453S	CN	2	38151643	1	9	20	30	1	0.991892	0.208
CYP1B1-06	1056837	Ex3+304T>C	D449D	CS	2	38151654	7	14	9	30	0.724066	0.732105	0.6316
CYP1B1-42	162557	-2919C>T		F	2	38158955	1	12	17	30	1	0.518033	0.8358
CYP1B1-27	162556	-3922C>T		F	2	38159958	7	15	8	30	1	0.995139	0.1878
CYP1B1-18	10175368	-5329G>A		F	2	38161365	1	10	19	30	1	0.819477	0.9129
CYP1B1-85	163091	-11017C>G		F	2	38167053	6	13	9	28	0.716738	0.748283	0.7582
CYP1B1-116	162333	-19869C>T		F	2	38175905	1	13	16	30	0.640356	0.394207	0.5138
CYP1B1-82	151257	-23368A>C		F	2	38179404	3	9	18	30	0.326821	0.273322	0.164
CYP1B1-133	35673303	-25519->A		F	2	38181555	3	12	15	30	1	0.794231	0.0685
CYP1B1-83	151313	-29650A>T		F	2	38185686	3	14	13	30	1	0.784191	0.0316
MSH2-03	2303428	IVS12-6T>C		I	2	47557004	0	9	21	30	1	0.333759	0.4086
TP73L-03	17514215	IVS5+34T>G		I	3	191064935	1	6	19	26	0.468542	0.562296	0.0241
TP73L-04	2276792	IVS5+42G>A		I	3	191064943	2	5	19	26	0.130341	0.094264	0.7733
TP73L-15	6789961	IVS8-22A>G		I	3	191069785	4	12	14	30	0.681701	0.583882	0.7686
TP73L-13	9840360	IVS10+41G>A		I	3	191073519	2	8	19	29	0.563012	0.390614	0.9831
TP73L-23	11396460	IVS10-5212->A		I	3	191081665	1	11	17	29	1	0.62563	0.28
TP73L-28	7613791	IVS10-4859T>C		I	3	191082018	6	14	10	30	1	0.785144	0.1274
TP73L-35	3856775	IVS13+290C>A		I	3	191091655	0	12	17	29	0.304269	0.160073	0.1575
TP73L-46	35861864	Ex14-559G>A		U	3	191097201	2	3	21	26	0.0402289	0.0100591	0.8375
TP73L-47	35592567	Ex14-430C>T		U	3	191097330	3	4	18	25	0.0272453	0.0124193	0.6745
CCNA2-12	3217773	IVS7+78T>C		I	4	122958571	3	12	12	27	1	1	0.0849
CCNA2-07	3217772	IVS7+16G>C		I	4	122958633	2	13	12	27	1	0.546475	0.2106
CCNA2-06	1396080	IVS5+73A>C		I	4	122959904	5	14	11	30	1	0.879072	0.2738
IRF1-01	9282761	IVS6+25A>G		I	5	131850123	4	15	10	29	1	0.663688	0.2821
LTA-01	909253	IVS1+90A>G		I	6	31648292	3	9	18	30	0.326821	0.273322	0.5509/0.5450
LTA-02	746868	IVS1-82C>G		I	6	31648408	7	12	11	30	0.453972	0.309564	0.5853/0.9490
LTA-06	2229094	Ex2+46T>C	C13R	CN	6	31648535	2	15	13	30	0.673744	0.394901	0.9782/0.4510
TNF-12	1799964	-1210T>C		F	6	31650287	0	13	16	29	0.287087	0.119776	0.3802/0.7051
TNF-09	1800630	-1042C>A		F	6	31650455	0	12	18	30	0.560283	0.170904	0.5305/0.9117
TNF-07	1799724	-1036C>T		F	6	31650461	0	6	24	30	1	0.542802	0.8199/0.8615
TNF-02	1800629	-487A>G		F	6	31651010	7	12	11	30	0.453972	0.309564	0.8122/0.9922
TNF-04	361525	-417A>G		F	6	31651080	0	1	29	30	1	0.926035	0.5673/0.3941
TNF-19	3093664	IVS3+51A>G		I	6	31652621	0	4	25	29	1	0.689966	0.9812/0.4267
TNF-21	3093668	1180bp 3' of STP C>G		F	6	31654474	0	1	29	30	1	0.926035	0.5673/0.3941
PIM1-03	262933	-3975A>G		F	6	37242354	2	15	13	30	0.673744	0.394901	0.7572
PIM1-25	12197850	Ex6+253C>A		U	6	37249940	0	5	25	30	1	0.618534	0.4193
CCND3-01	9529	Ex5-337A>G		U	6	42010985	6	10	14	30	0.128369	0.122056	0.6561
CCND3-03	1051130	Ex5+64T>G	S259A	CN	6	42011760	6	11	10	27	0.43741	0.385811	0.5338
CCND3-02	2479717	IVS2-42A>T		I	6	42013152	3	12	13	28	1	0.926036	0.519
CCND3-09	3218097	IVS2-143C>T		I	6	42013253	2	9	17	28	0.604402	0.602624	0.1389
IFNGR1-01	11914	Ex7+189T>G	S350S	CS	6	137561281	1	11	18	30	1	0.660478	0.9729
IFNGR1-05	3799488	IVS6-4A>G		I	6	137561473	0	5	25	30	1	0.618534	0.8541
NBN-74	2735383	Ex17+572G>C		U	8	91016445	3	16	11	30	0.693637	0.416556	0.0002
NBN-15	1805818	IVS10+91C>A		I	8	91040038	1	15	14	30	0.375463	0.205413	0.0745
NBN-20	3215398	IVS9+1633T>-		I	8	91044181	1	1	25	27	0.0566038	0.0007732	0.3395
NBN-13	867185	IVS9+1488C>T		I	8	91044326	2	6	20	28	0.175681	0.153751	0.2472
MYC-01	3824120	-886G>T		F	8	128817135	1	5	19	25	0.383992	0.396897	0.4604
PTEN-10	1903858	IVS1-96A>G		I	10	89643666	2	13	15	30	1	0.71351	0.526
PTEN-25	10490920	IVS3+329T>C		I	10	89675623	0	11	19	30	0.551122	0.218854	0.2355
PTEN-01	701848	1515bp 3' of STP C>T		F	10	89716725	5	16	9	30	1	0.637717	0.3573
MGMT-06	12917	Ex5-25C>T	L84F	CN	10	131396273	0	6	24	30	1	0.542802	0.5051
MGMT-14	913118	IVS5+21006T>C		I	10	131417303	6	12	12	30	0.446717	0.36131	0.7576
MGMT-19	2296675	IVS6-54A>G		I	10	131454988	0	6	24	30	1	0.542802	0.0635
MGMT-03	2308327	Ex7+119A>G	K178R	CN	10	131455160	0	7	23	30	1	0.46943	0.8101
LMO2-08	3740616	Ex6+226A>T		U	11	33837472	3	8	17	28	0.302337	0.207712	0.9767
LMO2-01	3740617	Ex6+106A>G	K121K	CS	11	33837592	5	13	12	30	0.703312	0.647691	0.6911
LMO2-17	2273797	IVS5+68G>A		I	11	33842656	3	8	19	30	0.158006	0.16307	0.4305
LMO2-02	2038602	Ex5+70T>C	I37I	CS	11	33842870	6	13	11	30	0.705985	0.552064	0.795
LMO2-06	9282776	IVS1-3045C>T		I	11	33863054	1	5	24	30	0.325278	0.294545	0.181
LMO2-04	3781577	IVS1-3051C>T		I	11	33863060	0	13	17	30	0.290873	0.129778	0.7608
LMO2-03	3758640	-23495T>C		F	11	33871004	6	11	13	30	0.251736	0.218952	0.1863
LMO2-13	3758641	-23530T>C		F	11	33871039	2	19	9	30	0.121935	0.0628758	0.8757
BIRC3-02	3758841	IVS6+879T>C		I	11	101708061	7	9	13	29	0.0616534	0.0583353	0.5502
BIRC3-03	3460	Ex9-76G>C		U	11	101713600	1	5	23	29	0.33556	0.312179	0.5838
CHEK1-04	521102	IVS11+35G>A		I	11	125019783	6	15	9	30	1	0.955879	0.2902
CHEK1-02	506504	Ex13+76A>G	I471V	CN	11	125030405	0	4	26	30	1	0.695627	0.7437
CDKN1B-03	34330	Ex1+387T>C		U	12	12761962	2	9	19	30	0.588598	0.52447	0.0591
CDKN1B-01	2066827	Ex1-150T>G	V109G	CN	12	12762366	1	12	17	30	1	0.518033	0.4241
CDKN1B-04	7330	Ex3-387C>A		U	12	12766184	7	13	10	30	0.481368	0.495019	0.3476
ALDH2-07	886205	Ex1+82A>G		U	12	110688810	1	10	19	30	1	0.819477	0.5767
ALDH2-08	2238151	IVS1+6933T>C		I	12	110696216	3	18	9	30	0.264294	0.170904	0.5901
OAS1-10	10774671	IVS5-1G>A		I	12	111841576	4	13	13	30	1	0.794231	0.2058
BLM-22	2072351	IVS15+184T>A		I	15	89135262	8	13	9	30	0.478856	0.468442	0.7104
BLM-25	16944831	IVS16-479C>T		I	15	89141945	0	3	26	29	1	0.768959	0.634
BLM-03	2270132	IVS19-499A>C		I	15	89152872	2	14	14	30	0.687481	0.542802	0.8755
BLM-16	389480	IVS19-437G>A		I	15	89152934	3	15	12	30	0.707563	0.588023	0.7092
BLM-09	9282612	IVS20+540C>G		I	15	89154033	3	14	13	30	1	0.784191	0.998
BLM-14	374678	IVS21-1447T>C		I	15	89157889	2	8	20	30	0.307113	0.36131	0.9494
BLM-17	9282618	3364bp 3' of STP C>T		F	15	89162878	0	3	27	30	1	0.773136	0.2655
BLM-19	9282620	3400bp 3' of STP C>T		F	15	89162914	0	7	23	30	1	0.46943	0.8098
BLM-08	447804	3426bp 3' of STP G>C		F	15	89162940	3	13	14	30	1	0.99439	0.7146
PHB-02	4987082	979bp 3' of STP A>G		F	17	44836373	5	18	7	30	0.461272	0.260679	0.8945
PHB-04	1049620	Ex7-95A>G		U	17	44836513	3	7	20	30	0.100995	0.0868611	0.7518
PHB-01	6917	Ex7-124C>T		U	17	44836542	0	8	22	30	1	0.399424	0.6512
TYMS-43	2612096	IVS3-2471A>G		I	18	656601	6	16	8	30	1	0.695627	0.9969
TYMS-44	8088781	IVS3-2447C>T		I	18	656625	0	8	22	30	1	0.399424	0.3212
TYMS-10	1059394	IVS6-68C>T		I	18	662792	5	14	11	30	1	0.879072	0.537
TYMS-05	2790	Ex7+227A>G		U	18	663086	4	9	17	30	0.178564	0.152395	0.0998
PCNA-10	17352	IVS5+140A>C		I	20	5045976	1	6	23	30	0.414392	0.460928	0.7767
PCNA-06	25406	IVS2-124C>T		I	20	5047636	7	13	10	30	0.481368	0.495019	0.0635
BCL2L1-03	1994251	IVS2+22130A>C		I	20	29750989	1	13	16	30	0.640356	0.394207	0.4883
BCL2L1-02	1484994	IVS2+3483T>C		I	20	29769636	3	16	11	30	0.693637	0.416556	0.7273
MYBL2-48	34178687	-4075C>G		F	20	41725262	0	3	25	28	1	0.764544	0.5155
MYBL2-19	385345	-3962C>T		F	20	41725375	5	9	16	30	0.100876	0.0928732	0.2289
MYBL2-31	826950	IVS1-75C>T		I	20	41735785	2	8	20	30	0.307113	0.36131	0.047
MYBL2-06	419842	IVS3+316A>T		I	20	41744225	3	9	18	30	0.326821	0.273322	0.0107
MYBL2-07	285162	Ex7-46T>C	P302P	CS	20	41762053	0	6	24	30	1	0.542802	0.4484
MYBL2-36	285164	IVS7+92C>T		I	20	41762190	2	10	18	30	0.632364	0.70824	0.8124
MYBL2-02	2070235	Ex8-87A>G	S427G	CN	20	41764871	1	7	22	30	0.504486	0.641656	0.0078
MYBL2-25	34815464	IVS11+421G>A		I	20	41774076	0	6	24	30	1	0.542802	0.0227
BIC-02	1740082	+867C>T (non-protein-coding gene)		F	21	25857243	0	4	25	29	1	0.689966	0.0193
BIC-21	36059302	+1008G>T (non-protein-coding gene)		F	21	25857384	0	8	22	30	1	0.399424	0.8762
BIC-33	4143370	+2468G>C (non-protein-coding gene)		F	21	25858844	0	4	26	30	1	0.695627	0.1359
BIC-15	12482371	+3848T>C (non-protein-coding gene)		F	21	25860224	0	8	22	30	1	0.399424	0.0995
BIC-34	4817027	+4484G>A (non-protein-coding gene)		F	21	25860860	1	11	18	30	1	0.660478	0.527
BIC-07	1893650	+6310T>C (non-protein-coding gene)		F	21	25862686	1	14	15	30	0.637692	0.29001	0.0624
BIC-24	34904192	-5538G>A (non-protein-coding gene)		F	21	25863806	0	5	25	30	1	0.618534	0.0159
BIC-09	2211763	-3868A>G (non-protein-coding gene)		F	21	25865476	0	7	23	30	1	0.46943	0.9016
BIC-11	767649	-2751T>A (non-protein-coding gene)		F	21	25866593	0	4	26	30	1	0.695627	0.5277
IFNGR2-01	9808753	Ex2-16A>G	Q64R	CN	21	33709182	0	9	21	30	1	0.333759	0.4313
IFNGR2-03	1059293	Ex7-134C>T		U	21	33731563	6	14	8	28	1	0.978351	0.0963
